# Supplementary material for: Tunable Tamm plasmon cavity as a scalable biosensing platform for surface enhanced resonance Raman spectroscopy
Source: Nat Commun. 2023 Nov 4;14:7085. doi: 10.1038/s41467-023-42854-7 (PMC10625559; doi:10.1038/s41467-023-42854-7)
Supplement: Supplementary file 4 — Source Data [file 41467_2023_42854_MOESM4_ESM.zip]

Archive with 4 entries (4 files):
- NCOMMS-23-15573C Source Data 1.xlsx
- NCOMMS-23-15573C Source Data 2.xlsx
- NCOMMS-23-15573C Source Data 3.xlsx
- NCOMMS-23-15573C Source Data 4.xlsx
