# Supplementary material for: Tunable Tamm plasmon cavity as a scalable biosensing platform for surface enhanced resonance Raman spectroscopy
Source: Nat Commun. 2023 Nov 4;14:7085. doi: 10.1038/s41467-023-42854-7 (PMC10625559; doi:10.1038/s41467-023-42854-7)
Supplement: Supplementary file 4 — Source Data [file 41467_2023_42854_MOESM4_ESM.zip › NCOMMS-23-15573C Source Data 1.xlsx]

## Sheet: Sheet1
Fig.1b
lambda	Amp	lambda	Cry
400	0.27294	400	0.37448
405	0.2623	406.502	0.35984
410	0.25149	413.219	0.34497
415	0.24052	420.162	0.33001
420	0.22812	427.342	0.31487
425	0.21721	434.772	0.29957
430	0.2068	442.465	0.28414
435	0.19701	450.435	0.26866
440	0.18812	458.697	0.25319
445	0.18047	467.268	0.23782
450	0.17443	476.165	0.22267
455	0.17444	485.408	0.20793
460	0.16839	495.017	0.194
465	0.16916	505.014	0.18145
470	0.17263	515.423	0.17105
475	0.17847	526.27	0.16362
480	0.18618	537.583	0.15972
485	0.1949	549.394	0.15918
490	0.20343	561.735	0.16072
495	0.21038	574.643	0.16179
500	0.22034	588.159	0.15905
505	0.22069	602.326	0.14939
510	0.21588	617.191	0.13134
515	0.20484	632.81	0.10615
520	0.18751	649.239	0.07936
525	0.16369	666.544	0.06225
530	0.13404	684.797	0.07061
535	0.09966	704.078	0.11828
540	0.06895	724.476	0.20364
545	0.04476	746.091	0.31575
550	0.0362	769.035	0.43746
555	0.0302	780	0.55188
560	0.02231	793.435	0.64271
565	0.01965	802	0.7062
570	0.0224	819.435	0.74829
575	0.02085	826	0.77624
580	0.03437	834	0.7928
585	0.10804	841	0.80032
590	0.19352	847.196	0.80206
595	0.17873	856	0.79613
600	0.02985	868	0.78085
605	0.16715	876.904	0.75602
610	0.65508	884	0.72288
615	0.87145	893	0.68267
620	0.94296	900	0.63612
625	0.97001	908.772	0.58424
630	0.98192	917	0.5269
635	0.98796	930	0.45921
640	0.99128	943.043	0.39
645	0.99323	951	0.32595
650	0.99443	965	0.26643
655	0.99517	980	0.21648
660	0.99561	1019.97	0.17974
665	0.99584	1040	0.14854
670	0.9959	1063.34	0.11964
675	0.99581	1082	0.09534
680	0.99556	1110	0.07155
685	0.99515	1115	0.05466
690	0.99453	1120	0.04452
695	0.99363	1125	0.04043
700	0.99234	1130	0.04248
705	0.99047	1135	0.05062
710	0.98777	1140	0.05947
715	0.98373	1145	0.06792
720	0.97749	1150	0.07507
725	0.96753	1155	0.08036
730	0.95087	1160	0.08344
735	0.9216	1165	0.08424
740	0.86735	1170	0.08284
745	0.76245	1175	0.0795
750	0.5631	1180	0.0746
755	0.25661	1185	0.06859
760	0.02832	1190	0.06198
765	0.0554	1195	0.05529
770	0.19168	1200	0.04899
775	0.30353	1205	0.04352
780	0.36906	1210	0.03919
785	0.39688	1215	0.03621
790	0.39623	1220	0.03468
795	0.37318	1225	0.0346
800	0.33199	1230	0.03585
805	0.27678	1235	0.03833
810	0.21318	1240	0.0419
815	0.14815	1245	0.0465
820	0.09016	1250	0.0522
825	0.04706	1255	0.0592
830	0.02338	1260	0.06792
835	0.01961	1265	0.07896
840	0.03214	1270	0.09311
845	0.05501	1275	0.11128
850	0.08212	1280	0.1344
855	0.10863	1285	0.16326
860	0.13134	1290	0.19836
865	0.14845	1295	0.23972
870	0.15923	1300	0.28686
875	0.16363	1305	0.3387
880	0.16206	1310	0.39374
885	0.15522	1315	0.45022
890	0.14404	1320	0.50635
895	0.12962	1325	0.5605
900	0.11317	1330	0.61142
905	0.09597	1335	0.6582
910	0.07925	1340	0.70038
915	0.0641	1345	0.73784
920	0.05137	1350	0.7707
925	0.04156	1355	0.79927
930	0.03483	1360	0.82399
935	0.03097	1365	0.84529
940	0.02953	1370	0.8636
945	0.02989	1375	0.87938
950	0.03135	1380	0.89296
955	0.03325	1385	0.90466
960	0.03502	1390	0.91477
965	0.03623	1395	0.92352
970	0.03659	1400	0.9311
975	0.03597	1405	0.93772
980	0.03437	1410	0.9435
985	0.03192	1415	0.94854
990	0.02884	1420	0.95296
995	0.02542	1425	0.95684
1000	0.022	1430	0.96021
1005	0.01891	1435	0.96319
1010	0.01647	1440	0.96583
1015	0.01496	1445	0.96817
1020	0.0146	1450	0.97024
1025	0.01552	1455	0.9721
1030	0.0178	1460	0.97375
1035	0.02147	1465	0.97524
1040	0.02652	1470	0.97657
1045	0.03294	1475	0.97777
1050	0.04078	1480	0.97885
1055	0.0501	1485	0.97982
1060	0.06108	1490	0.9807
1065	0.07401	1495	0.9815
1070	0.08925	1500	0.98222
1075	0.10727	1505	0.98287
1080	0.12856	1510	0.98346
1085	0.15357	1515	0.98399
1090	0.18273	1520	0.98448
1095	0.21618	1525	0.98491
1100	0.25388	1530	0.98531
1105	0.29544	1535	0.98566
1110	0.34014	1540	0.98598
1115	0.38704	1545	0.98627
1120	0.43504	1550	0.98652
1125	0.48298	1555	0.98675
1130	0.52975	1560	0.98694
1135	0.57449	1565	0.98712
1140	0.61651	1570	0.98726
1145	0.65534	1575	0.98739
1150	0.69081	1580	0.98749
1155	0.7228	1585	0.98758
1160	0.75148	1590	0.98764
1165	0.77697	1595	0.98768
1170	0.79955	1600	0.9877
1175	0.81948	1605	0.98771
1180	0.83703	1610	0.9877
1185	0.85247	1615	0.98767
1190	0.86604	1620	0.98762
1195	0.87796	1625	0.98755
1200	0.88846	1630	0.98747
1205	0.89772	1635	0.98736
1210	0.90588	1640	0.98724
1215	0.91309	1645	0.9871
1220	0.91947	1650	0.98694
1225	0.92513	1655	0.98677
1230	0.93015	1660	0.98657
1235	0.93462	1665	0.98635
1240	0.9386	1670	0.98611
1245	0.94216	1675	0.98585
1250	0.94534	1680	0.98556
1255	0.94818	1685	0.98525
1260	0.95072	1690	0.98492
1265	0.95301	1695	0.98456
1270	0.95505	1700	0.98419
1275	0.95689	1705	0.98379
1280	0.95854	1710	0.98337
1285	0.96002	1715	0.98292
1290	0.96134	1720	0.98245
1295	0.96252	1725	0.98194
1300	0.96358	1730	0.9814
1305	0.96452	1735	0.98081
1310	0.96535	1740	0.98019
1315	0.96609	1745	0.97953
1320	0.96673	1750	0.97881
1325	0.96729	1755	0.97805
1330	0.96776	1760	0.97724
1335	0.96816	1765	0.97637
1340	0.9685	1770	0.97544
1345	0.96876	1775	0.97444
1350	0.96895	1780	0.97337
1355	0.96909	1785	0.97222
1360	0.96915	1790	0.97099
1365	0.96916	1795	0.96973
1370	0.96911	1800	0.96835
1375	0.969
1380	0.96883
1385	0.96861
1390	0.96832
1395	0.96798
1400	0.96758
1405	0.96712
1410	0.96659
1415	0.96606
1420	0.9654
1425	0.96467
1430	0.96387
1435	0.96299
1440	0.96202
1445	0.96097
1450	0.95983
1455	0.95858
1460	0.95722
1465	0.95574
1470	0.95414
1475	0.95241
1480	0.95053
1485	0.94849
1490	0.94628
1495	0.94389
1500	0.94129
1505	0.93847
1510	0.9354
1515	0.93207
1520	0.92845
1525	0.92451
1530	0.92021
1535	0.91553
1540	0.91041
1545	0.90482
1550	0.8987
1555	0.892
1560	0.88464
1565	0.87658
1570	0.8677
1575	0.85793
1580	0.84717
1585	0.83532
1590	0.82222
1595	0.80777
1600	0.7918
1605	0.77416
1610	0.75466
1615	0.73311
1620	0.70934
1625	0.68318
1630	0.65439
1635	0.62287
1640	0.58845
1645	0.55114
1650	0.51094
1655	0.46801
1660	0.42268
1665	0.37547
1670	0.3271
1675	0.2786
1680	0.23103
1685	0.18581
1690	0.14438
1695	0.10805
1700	0.07811
1705	0.05566
1710	0.0408
1715	0.03363
1720	0.03385
1725	0.04083
1730	0.05369
1735	0.0714
1740	0.09291
1745	0.11719
1750	0.1433
1755	0.17043
1760	0.19792
1765	0.22522
1770	0.25193
1775	0.27775
1780	0.30246
1785	0.32593
1790	0.34808
1795	0.36888
1800	0.38832

## Sheet: Sheet2
Fig.1c
lambda	amp	cry
1800	0.41097	0.95364
1798	0.40323	0.9537
1796	0.39526	0.95381
1794	0.38693	0.95394
1792	0.37855	0.95404
1790	0.36976	0.95408
1788	0.36158	0.95409
1786	0.35213	0.95409
1784	0.34251	0.95414
1782	0.333	0.95423
1780	0.32329	0.95434
1778	0.31357	0.95441
1776	0.30347	0.95447
1774	0.29291	0.95454
1772	0.28236	0.95462
1770	0.27152	0.95469
1768	0.26104	0.95472
1766	0.25034	0.95472
1764	0.24066	0.95469
1762	0.22962	0.95467
1760	0.21865	0.95467
1758	0.20792	0.95466
1756	0.19754	0.95464
1754	0.18738	0.95461
1752	0.17728	0.95459
1750	0.16743	0.95457
1748	0.15778	0.95453
1746	0.14857	0.95445
1744	0.13994	0.95437
1742	0.13262	0.95435
1740	0.12487	0.95437
1738	0.11743	0.95444
1736	0.11072	0.95449
1734	0.10469	0.95452
1732	0.09947	0.95452
1730	0.09487	0.95455
1728	0.09083	0.95461
1726	0.08746	0.95472
1724	0.08487	0.95481
1722	0.08302	0.95483
1720	0.082	0.95483
1718	0.08149	0.95478
1716	0.08191	0.95475
1714	0.08344	0.95474
1712	0.08596	0.95471
1710	0.08942	0.95466
1708	0.0938	0.9546
1706	0.09943	0.95455
1704	0.1062	0.95453
1702	0.11412	0.95452
1700	0.12296	0.95447
1698	0.13245	0.9544
1696	0.14185	0.95431
1694	0.15295	0.95424
1692	0.16472	0.95421
1690	0.17697	0.95419
1688	0.18937	0.95417
1686	0.20205	0.95416
1684	0.21495	0.95415
1682	0.22836	0.95412
1680	0.24205	0.95406
1678	0.25581	0.95399
1676	0.26948	0.95388
1674	0.2818	0.95377
1672	0.29564	0.95363
1670	0.30943	0.95347
1668	0.32312	0.95328
1666	0.3366	0.95307
1664	0.34965	0.95284
1662	0.363	0.95263
1660	0.3761	0.95246
1658	0.3892	0.95231
1656	0.40206	0.95216
1654	0.41512	0.95199
1652	0.42686	0.95178
1650	0.44013	0.95157
1648	0.45371	0.95136
1646	0.46738	0.95118
1644	0.48132	0.951
1642	0.49452	0.95081
1640	0.50704	0.9506
1638	0.51952	0.95039
1636	0.53185	0.95018
1634	0.54427	0.94999
1632	0.55634	0.94977
1630	0.56782	0.94949
1628	0.57776	0.94919
1626	0.5886	0.94888
1624	0.59897	0.94857
1622	0.60921	0.94824
1620	0.61915	0.94789
1618	0.62918	0.9475
1616	0.63933	0.94709
1614	0.64915	0.94669
1612	0.65863	0.94627
1610	0.66763	0.94587
1608	0.6764	0.94547
1606	0.68385	0.94506
1604	0.6921	0.94463
1602	0.70023	0.94416
1600	0.70792	0.94364
1598	0.71575	0.9431
1596	0.72344	0.94253
1594	0.73104	0.94195
1592	0.7378	0.94137
1590	0.74454	0.94078
1588	0.75091	0.94018
1586	0.75775	0.93953
1584	0.76367	0.93884
1582	0.77004	0.93811
1580	0.77649	0.93735
1578	0.78301	0.93659
1576	0.78856	0.93583
1574	0.79397	0.93503
1572	0.79896	0.93417
1570	0.80433	0.93327
1568	0.80912	0.93234
1566	0.81359	0.93141
1564	0.81792	0.93046
1562	0.82252	0.92945
1560	0.82598	0.92839
1558	0.83018	0.92727
1556	0.83417	0.92611
1554	0.83866	0.92489
1552	0.84274	0.9236
1550	0.8463	0.92226
1548	0.84968	0.92087
1546	0.85361	0.91943
1544	0.85741	0.91793
1542	0.86053	0.91639
1540	0.86305	0.91477
1538	0.86506	0.91307
1536	0.86761	0.91128
1534	0.87086	0.90943
1532	0.87367	0.90751
1530	0.87608	0.90547
1528	0.87793	0.90334
1526	0.87971	0.9011
1524	0.88196	0.89875
1522	0.88461	0.89629
1520	0.88778	0.89371
1518	0.89081	0.89096
1516	0.89314	0.88803
1514	0.89496	0.88493
1512	0.8967	0.88167
1510	0.89779	0.87828
1508	0.89908	0.87479
1506	0.9006	0.87111
1504	0.90262	0.8672
1502	0.90456	0.86306
1500	0.90646	0.85872
1498	0.90807	0.85416
1496	0.90917	0.84941
1494	0.91025	0.8444
1492	0.91116	0.83916
1490	0.91235	0.83366
1488	0.91341	0.82789
1486	0.91407	0.82186
1484	0.91479	0.81555
1482	0.91572	0.80897
1480	0.91743	0.80209
1478	0.91917	0.79495
1476	0.92093	0.78755
1474	0.92147	0.77986
1472	0.92178	0.77187
1470	0.92211	0.76358
1468	0.92308	0.75503
1466	0.92423	0.74623
1464	0.92487	0.73717
1462	0.92546	0.72784
1460	0.92638	0.71826
1458	0.92709	0.70846
1456	0.92799	0.69847
1454	0.92877	0.68831
1452	0.9295	0.67808
1450	0.93022	0.66766
1448	0.93045	0.65708
1446	0.93124	0.6463
1444	0.93169	0.63539
1442	0.93217	0.62439
1440	0.93313	0.61331
1438	0.93427	0.60214
1436	0.93534	0.5909
1434	0.93539	0.57963
1432	0.93505	0.56836
1430	0.93527	0.55709
1428	0.93607	0.54585
1426	0.937	0.53464
1424	0.93721	0.52349
1422	0.93737	0.5124
1420	0.93777	0.50142
1418	0.93902	0.49057
1416	0.93937	0.47985
1414	0.9389	0.46928
1412	0.93887	0.45887
1410	0.93925	0.44865
1408	0.93922	0.43863
1406	0.93915	0.42882
1404	0.93927	0.41922
1402	0.93934	0.40985
1400	0.93942	0.40074
1398	0.93942	0.39188
1396	0.93954	0.38326
1394	0.94062	0.37492
1392	0.941	0.36683
1390	0.94122	0.35889
1388	0.94133	0.35123
1386	0.94149	0.34383
1384	0.94189	0.3367
1382	0.94154	0.32984
1380	0.9414	0.32326
1378	0.94083	0.31694
1376	0.94061	0.3109
1374	0.94024	0.30512
1372	0.94108	0.29962
1370	0.94079	0.29436
1368	0.94089	0.28936
1366	0.94031	0.28459
1364	0.94037	0.28006
1362	0.94036	0.27575
1360	0.94004	0.27165
1358	0.93997	0.26776
1356	0.93971	0.26404
1354	0.93997	0.26051
1352	0.93978	0.25714
1350	0.93953	0.25393
1348	0.93775	0.25085
1346	0.93643	0.24789
1344	0.9355	0.24504
1342	0.9358	0.24229
1340	0.93579	0.23962
1338	0.93573	0.23704
1336	0.93494	0.23451
1334	0.93399	0.23203
1332	0.93316	0.22956
1330	0.93268	0.22711
1328	0.93212	0.22469
1326	0.93105	0.22226
1324	0.92981	0.21982
1322	0.92859	0.21734
1320	0.92776	0.21483
1318	0.92708	0.21229
1316	0.92613	0.2097
1314	0.92541	0.20706
1312	0.924	0.20435
1310	0.92274	0.20157
1308	0.921	0.19871
1306	0.91993	0.19577
1304	0.91921	0.19277
1302	0.91764	0.18968
1300	0.91587	0.18652
1298	0.9143	0.18327
1296	0.91325	0.17995
1294	0.91223	0.17656
1292	0.91028	0.17311
1290	0.90835	0.16959
1288	0.90625	0.16601
1286	0.90452	0.16238
1284	0.90314	0.15871
1282	0.90128	0.15503
1280	0.8993	0.15133
1278	0.89697	0.1476
1276	0.89507	0.14383
1274	0.89291	0.14008
1272	0.89089	0.13633
1270	0.88785	0.13262
1268	0.88445	0.12893
1266	0.88102	0.1253
1264	0.87858	0.12171
1262	0.87635	0.1182
1260	0.87361	0.11477
1258	0.87026	0.11143
1256	0.86618	0.1082
1254	0.86171	0.10508
1252	0.85751	0.10208
1250	0.85262	0.09922
1248	0.84824	0.0965
1246	0.84375	0.09394
1244	0.8394	0.09153
1242	0.83462	0.08929
1240	0.82869	0.08722
1238	0.82249	0.08533
1236	0.81643	0.08364
1234	0.80998	0.08214
1232	0.80288	0.08083
1230	0.79545	0.0797
1228	0.78706	0.07878
1226	0.77837	0.07806
1224	0.76922	0.07752
1222	0.76019	0.07717
1220	0.75125	0.07696
1218	0.74116	0.07693
1216	0.73046	0.07708
1214	0.72004	0.0774
1212	0.70866	0.07787
1210	0.69671	0.07848
1208	0.68392	0.07924
1206	0.67027	0.08013
1204	0.65687	0.08113
1202	0.64225	0.08225
1200	0.62788	0.08346
1198	0.61234	0.08475
1196	0.59829	0.08611
1194	0.58107	0.08754
1192	0.56294	0.08902
1190	0.54444	0.09054
1188	0.52498	0.09208
1186	0.50526	0.09364
1184	0.48472	0.09521
1182	0.46343	0.09677
1180	0.44201	0.09832
1178	0.42027	0.09984
1176	0.39884	0.10133
1174	0.3798	0.10278
1172	0.35823	0.10417
1170	0.33655	0.10551
1168	0.31491	0.10678
1166	0.29379	0.10798
1164	0.27337	0.1091
1162	0.25325	0.11016
1160	0.23341	0.11113
1158	0.21403	0.11203
1156	0.19535	0.11283
1154	0.17725	0.11355
1152	0.16014	0.11417
1150	0.14535	0.11471
1148	0.12968	0.11516
1146	0.11504	0.11551
1144	0.10143	0.11578
1142	0.08896	0.11594
1140	0.07751	0.11602
1138	0.06702	0.116
1136	0.0574	0.11588
1134	0.04886	0.11567
1132	0.04134	0.11537
1130	0.03507	0.11496
1128	0.03011	0.11446
1126	0.02549	0.11387
1124	0.02157	0.11317
1122	0.01852	0.11237
1120	0.01622	0.11147
1118	0.01467	0.11048
1116	0.01379	0.10939
1114	0.01346	0.1082
1112	0.01367	0.1069
1110	0.01428	0.10553
1108	0.01531	0.10407
1106	0.01651	0.10252
1104	0.01825	0.10087
1102	0.0203	0.09914
1100	0.02266	0.09732
1098	0.02515	0.09542
1096	0.02786	0.09345
1094	0.03078	0.09141
1092	0.03387	0.08931
1090	0.03713	0.08716
1088	0.04058	0.08498
1086	0.04414	0.08276
1084	0.04776	0.08053
1082	0.05112	0.07829
1080	0.05499	0.07608
1078	0.05899	0.07389
1076	0.06304	0.07175
1074	0.06711	0.06969
1072	0.07127	0.0677
1070	0.07553	0.06582
1068	0.07993	0.06408
1066	0.08442	0.06248
1064	0.08895	0.06106
1062	0.09353	0.05983
1060	0.09766	0.05883
1058	0.10243	0.05808
1056	0.10724	0.0576
1054	0.11199	0.05737
1052	0.11667	0.05746
1050	0.12124	0.05788
1048	0.12588	0.05865
1046	0.13035	0.05981
1044	0.13471	0.06137
1042	0.1389	0.06335
1040	0.1431	0.06578
1038	0.14666	0.06867
1036	0.15053	0.07203
1034	0.15413	0.07587
1032	0.15745	0.08021
1030	0.16052	0.08505
1028	0.16317	0.09039
1026	0.16569	0.09623
1024	0.16777	0.10257
1022	0.16961	0.10941
1020	0.17094	0.11675
1018	0.17192	0.12458
1016	0.17238	0.1329
1014	0.17238	0.14168
1012	0.17205	0.15092
1010	0.17113	0.1606
1008	0.16975	0.17071
1006	0.1678	0.18122
1004	0.16524	0.19212
1002	0.16219	0.20337
1000	0.15858	0.21496
998	0.15459	0.22685
996	0.15028	0.23894
994	0.14565	0.25128
992	0.14122	0.26391
990	0.13582	0.27674
988	0.13008	0.28976
986	0.12405	0.30291
984	0.11787	0.31617
982	0.11149	0.32951
980	0.10497	0.34291
978	0.09833	0.35633
976	0.0918	0.36974
974	0.08548	0.38312
972	0.07934	0.39644
970	0.07419	0.40973
968	0.0688	0.42293
966	0.06378	0.43602
964	0.05918	0.44896
962	0.05525	0.46177
960	0.05206	0.47443
958	0.04964	0.48691
956	0.04781	0.49917
954	0.0468	0.51119
952	0.04649	0.52297
950	0.04696	0.53449
948	0.04818	0.54574
946	0.04976	0.55672
944	0.05211	0.56742
942	0.05501	0.57781
940	0.05848	0.5879
938	0.06233	0.59765
936	0.06633	0.6071
934	0.07037	0.6163
932	0.07456	0.62517
930	0.07869	0.63367
928	0.08264	0.64183
926	0.08633	0.64965
924	0.08907	0.65717
922	0.0918	0.66436
920	0.09386	0.66743
918	0.09528	0.67021
916	0.09604	0.67265
914	0.09611	0.67485
912	0.09547	0.67675
910	0.09401	0.6784
908	0.0919	0.67969
906	0.08925	0.6807
904	0.08625	0.68139
902	0.08307	0.68171
900	0.08002	0.68166
898	0.07685	0.6812
896	0.0738	0.68035
894	0.07136	0.6791
892	0.0701	0.67749
890	0.0942	0.67543
888	0.08811	0.67294
886	0.08365	0.66998
884	0.08151	0.66653
882	0.08238	0.66259
880	0.08653	0.65809
878	0.0942	0.65304
876	0.1056	0.64757
874	0.12065	0.64149
872	0.13885	0.63479
870	0.16056	0.62746
868	0.18456	0.61944
866	0.21162	0.61069
864	0.24082	0.60119
862	0.27112	0.59092
860	0.30248	0.57989
858	0.33121	0.57189
856	0.36222	0.56306
854	0.39237	0.55349
852	0.42168	0.54311
850	0.44951	0.53199
848	0.47601	0.52013
846	0.49953	0.50763
844	0.52108	0.49447
842	0.53979	0.48073
840	0.55625	0.46652
838	0.56901	0.45185
836	0.57764	0.43681
834	0.58343	0.42144
832	0.58574	0.40583
830	0.58379	0.39
828	0.57633	0.3741
826	0.56364	0.35813
824	0.54454	0.34221
822	0.51945	0.32641
820	0.48746	0.3108
818	0.44964	0.29553
816	0.40777	0.28063
814	0.36809	0.26603
812	0.3263	0.25198
810	0.29029	0.23855
808	0.26476	0.22581
806	0.25244	0.2139
804	0.25527	0.20288
802	0.27404	0.19281
800	0.30797	0.18375
798	0.35558	0.17573
796	0.41349	0.16881
794	0.47639	0.16302
792	0.54067	0.15836
790	0.59579	0.15484
788	0.65182	0.15245
786	0.70218	0.15115
784	0.74631	0.15092
782	0.78553	0.15173
780	0.82098	0.15353
778	0.85211	0.15629
776	0.88066	0.15992
774	0.90497	0.16436
772	0.92553	0.16957
770	0.94187	0.17548
768	0.95459	0.18206
766	0.96506	0.18916
764	0.97392	0.19675
762	0.98042	0.20467
760	0.98607	0.21294
758	0.98987	0.22145
756	0.99232	0.23013
754	0.99375	0.2389
752	0.995	0.24768
750	0.99528	0.25641
748	0.99508	0.265
746	0.99395	0.27339
744	0.99368	0.2815
742	0.99299	0.28925
740	0.99172	0.29659
738	0.98976	0.30349
736	0.98721	0.30988
734	0.9847	0.31574
732	0.98193	0.32104
730	0.97903	0.32576
728	0.97564	0.32989
726	0.97237	0.33342
724	0.96838	0.33634
722	0.96484	0.33867
720	0.96106	0.34044
718	0.95689	0.34167
716	0.95242	0.34239
714	0.94705	0.34265
712	0.94081	0.34247
710	0.93508	0.34184
708	0.92888	0.34082
706	0.92243	0.3394
704	0.91535	0.33771
702	0.90801	0.33574
700	0.90064	0.3336
698	0.89229	0.3312
696	0.88233	0.32858
694	0.87186	0.32577
692	0.8601	0.32279
690	0.84791	0.31965
688	0.83463	0.31637
686	0.81999	0.31297
684	0.80336	0.30944
682	0.78379	0.30581
680	0.76091	0.30209
678	0.73745	0.29828
676	0.71001	0.29438
674	0.67969	0.29039
672	0.64577	0.28629
670	0.60824	0.2821
668	0.56692	0.27781
666	0.52167	0.2734
664	0.47329	0.26889
662	0.42224	0.26425
660	0.37008	0.2595
658	0.31831	0.25462
656	0.26892	0.24959
654	0.22827	0.24443
652	0.18903	0.23913
650	0.15744	0.23371
648	0.13413	0.22823
646	0.11913	0.22265
644	0.11182	0.21696
642	0.11101	0.21117
640	0.11518	0.2053
638	0.12257	0.19937
636	0.13154	0.19343
634	0.14047	0.1875
632	0.14755	0.18162
630	0.15358	0.17584
628	0.15721	0.17017
626	0.15827	0.16467
624	0.15676	0.15937
622	0.15292	0.1543
620	0.14696	0.1495
618	0.13945	0.145
616	0.13073	0.14082
614	0.12136	0.137
612	0.11164	0.13355
610	0.10197	0.13051
608	0.0936	0.12789
606	0.08483	0.1257
604	0.07668	0.12395
602	0.06896	0.12265
600	0.06174	0.1218
598	0.0549	0.12139
596	0.04837	0.12142
594	0.04205	0.12188
592	0.03591	0.12274
590	0.03003	0.12396
588	0.02449	0.12554
586	0.01995	0.12743
584	0.01551	0.12964
582	0.01181	0.13215
580	0.00891	0.13493
578	0.00682	0.13795
576	0.00553	0.14119
574	0.005	0.14461
572	0.00519	0.14817
570	0.00602	0.15183
568	0.00745	0.15556
566	0.00944	0.15931
564	0.01168	0.16307
562	0.01464	0.16679
560	0.01807	0.17045
558	0.02193	0.174
556	0.02612	0.17745
554	0.03064	0.18079
552	0.03542	0.184
550	0.04038	0.18705
548	0.04544	0.18993
546	0.05054	0.19256
544	0.05558	0.19499
542	0.06048	0.19721
540	0.06472	0.19922
538	0.06917	0.20102
536	0.07332	0.20262
534	0.07708	0.20402
532	0.08046	0.20521
530	0.08346	0.20621
528	0.08608	0.20705
526	0.08827	0.20769
524	0.09009	0.20816
522	0.09151	0.20846
520	0.09255	0.20859
518	0.09309	0.20856
516	0.09335	0.20839
514	0.09345	0.20807
512	0.09326	0.20762
510	0.09282	0.20706
508	0.0921	0.2064
506	0.09122	0.20565
504	0.09021	0.20482
502	0.08908	0.20392
500	0.08775	0.20296
498	0.08634	0.20195
496	0.08502	0.20091
494	0.08356	0.19982
492	0.08206	0.19867
490	0.0805	0.19746
488	0.07891	0.19622
486	0.07736	0.19496
484	0.07579	0.19372
482	0.0743	0.19248
480	0.07281	0.19122
478	0.07138	0.18995
476	0.07003	0.18867
474	0.06868	0.18737
472	0.0676	0.18605
470	0.06645	0.18471
468	0.06543	0.18335
466	0.06443	0.18199
464	0.06355	0.18062
462	0.06278	0.17922
460	0.06215	0.1778
458	0.0616	0.17636
456	0.06116	0.17485
454	0.06079	0.17336
452	0.06056	0.17186
450	0.06047	0.17031
448	0.06047	0.16873
446	0.06058	0.16711
444	0.06078	0.16545
442	0.06116	0.16379
440	0.06168	0.16215
438	0.0623	0.16047
436	0.06303	0.15876
434	0.06382	0.15702
432	0.06471	0.15525
430	0.0657	0.15346
428	0.0668	0.15177
426	0.06783	0.15002
424	0.06914	0.14823
422	0.07053	0.14634
420	0.07218	0.1444
418	0.07386	0.14242
416	0.07553	0.14037
414	0.07726	0.1383
412	0.07908	0.13632
410	0.08103	0.13423
408	0.08308	0.13224
406	0.08521	0.13052
404	0.08722	0.12852
402	0.08944	0.12634
400	0.09185	0.12412

## Sheet: Sheet3
Fig.1d
lambda	25	30	35	40	45	50	55	60	65	70
400	0.22685	0.20917	0.190864	0.1737	0.159929	0.152269	0.153898	0.16857	0.201021	0.257774
405	0.217245	0.200244	0.182878	0.166928	0.154626	0.148617	0.151964	0.168281	0.202165	0.260018
410	0.207641	0.191378	0.174998	0.160288	0.149444	0.145033	0.150002	0.167833	0.203	0.261809
415	0.198074	0.182601	0.167247	0.153791	0.144383	0.141507	0.147995	0.167208	0.203515	0.263147
420	0.187353	0.172774	0.158546	0.146425	0.138505	0.137172	0.145143	0.165664	0.203013	0.263372
425	0.178204	0.164508	0.151361	0.140492	0.133936	0.133993	0.143277	0.164938	0.203181	0.264148
430	0.169678	0.156884	0.14482	0.135183	0.129946	0.131327	0.141846	0.164566	0.203627	0.26514
435	0.16185	0.149965	0.138972	0.13053	0.126553	0.129182	0.140852	0.164548	0.204355	0.266353
440	0.154967	0.143978	0.134024	0.126726	0.123943	0.127745	0.140491	0.165097	0.205593	0.268028
445	0.149306	0.13918	0.130215	0.124	0.122341	0.127247	0.141007	0.166471	0.207615	0.270446
450	0.145149	0.13583	0.12779	0.122585	0.12198	0.127927	0.142649	0.168929	0.210681	0.273862
455	0.145666	0.136659	0.129032	0.124334	0.124298	0.130819	0.14605	0.172706	0.214652	0.277813
460	0.142328	0.134399	0.127969	0.124558	0.12586	0.133721	0.150222	0.177987	0.220774	0.284398
465	0.144499	0.137189	0.131493	0.128925	0.13115	0.139955	0.157335	0.185806	0.229017	0.292681
470	0.148853	0.141992	0.136868	0.134987	0.137976	0.147544	0.165572	0.194455	0.237736	0.301055
475	0.155205	0.148682	0.144023	0.14272	0.146345	0.1565	0.174931	0.203895	0.246842	0.309378
480	0.163049	0.156752	0.152441	0.151581	0.155657	0.166137	0.184605	0.213183	0.255253	0.316456
485	0.17156	0.165379	0.161287	0.160696	0.16497	0.175406	0.193416	0.221	0.261526	0.32077
490	0.179623	0.173463	0.169456	0.168922	0.173064	0.182986	0.199924	0.225796	0.264032	0.320654
495	0.185996	0.179785	0.175722	0.174991	0.178603	0.18745	0.20262	0.226006	0.261187	0.314559
500	0.195049	0.188577	0.18413	0.182705	0.185074	0.191904	0.204153	0.223753	0.254538	0.303424
505	0.194861	0.188133	0.183176	0.180769	0.181454	0.185742	0.194583	0.210081	0.236433	0.281131
510	0.189589	0.182455	0.176684	0.172829	0.171251	0.172408	0.177381	0.188564	0.210553	0.251359
515	0.178032	0.170269	0.163329	0.157587	0.153349	0.151202	0.152503	0.159966	0.178449	0.216268
520	0.159973	0.151356	0.143005	0.135276	0.128624	0.123911	0.122728	0.127873	0.144224	0.180246
525	0.135309	0.125885	0.116445	0.10752	0.0997712	0.0941181	0.0920621	0.0963595	0.111972	0.147471
530	0.105743	0.0963964	0.0872457	0.0788107	0.0715372	0.0661809	0.0644093	0.0692095	0.0853878	0.121142
535	0.0754521	0.0678492	0.0603868	0.0532129	0.0468837	0.0427183	0.0425529	0.0486941	0.0651791	0.100248
540	0.0530084	0.0465321	0.0395196	0.0329278	0.02815	0.0260322	0.0268515	0.0321123	0.0467134	0.0803665
545	0.0334955	0.0277805	0.0228216	0.0194227	0.0172107	0.0153781	0.0147321	0.0189641	0.0344778	0.0706508
550	0.0197144	0.0171675	0.0153601	0.0131817	0.00980604	0.0062564	0.00560335	0.0119485	0.0302085	0.0681689
555	0.0162703	0.0152004	0.0126868	0.0085006	0.00385829	0.00100137	0.00228556	0.0102025	0.0288222	0.0662188
560	0.0180768	0.0150657	0.0106875	0.00584008	0.00182338	5.05262e-05	0.00212808	0.0102557	0.028363	0.0645881
565	0.019945	0.0161262	0.0115102	0.00668035	0.00284101	0.00143766	0.00337698	0.0097518	0.024855	0.0592981
570	0.0259596	0.0205946	0.0137778	0.00730111	0.00314272	0.00173645	0.00293877	0.0100815	0.0323838	0.0828292
575	0.0270756	0.0164847	0.00827383	0.00575722	0.00913709	0.0168693	0.0305303	0.0561078	0.0995321	0.164221
580	0.0101624	0.0115338	0.025477	0.0479946	0.0716057	0.0921443	0.110078	0.126156	0.139848	0.155483
585	0.0594068	0.0966132	0.131677	0.152666	0.152645	0.130581	0.0899956	0.0418281	0.0146525	0.0560613
590	0.208987	0.22275	0.207719	0.156446	0.0750499	0.00557913	0.037834	0.217507	0.452659	0.644797
595	0.242625	0.169326	0.0629575	0.000396181	0.129643	0.409159	0.64474	0.786293	0.865595	0.911994
600	0.0211518	0.0259493	0.248381	0.542639	0.741526	0.848593	0.904892	0.935945	0.954422	0.966615
605	0.455278	0.674436	0.812101	0.887922	0.928934	0.951761	0.965046	0.973214	0.978647	0.982762
610	0.876479	0.91962	0.946458	0.962829	0.972846	0.979053	0.982965	0.985512	0.987318	0.988888
615	0.962654	0.972317	0.979093	0.983681	0.986713	0.988663	0.989868	0.990588	0.991062	0.991569
620	0.984712	0.98756	0.989699	0.991208	0.992195	0.992758	0.99298	0.992947	0.992783	0.992705
625	0.992247	0.993235	0.99398	0.994474	0.994722	0.99473	0.994504	0.994063	0.993479	0.992948
630	0.995387	0.995743	0.995979	0.996073	0.996	0.995732	0.995237	0.994489	0.993516	0.992499
635	0.996917	0.997014	0.997028	0.996928	0.996678	0.996226	0.995503	0.994429	0.992968	0.991271
640	0.99773	0.997705	0.997603	0.997389	0.997012	0.996391	0.99541	0.993907	0.991728	0.988922
645	0.998186	0.998092	0.997915	0.997612	0.997112	0.996295	0.994966	0.992821	0.989465	0.984661
650	0.998445	0.998301	0.998061	0.997668	0.99702	0.995935	0.994087	0.9909	0.985456	0.976701
655	0.99858	0.99839	0.998083	0.997578	0.996727	0.995242	0.992558	0.987548	0.978075	0.960667
660	0.998626	0.998386	0.997994	0.997335	0.996184	0.994067	0.98996	0.981554	0.963649	0.925214
665	0.998598	0.998292	0.997783	0.9969	0.995281	0.992113	0.985431	0.970189	0.932809	0.837283
670	0.998496	0.998099	0.997419	0.996189	0.993808	0.988787	0.977108	0.946794	0.859434	0.604656
675	0.998307	0.997777	0.996835	0.995048	0.991352	0.982851	0.960616	0.893408	0.670291	0.161898
680	0.998003	0.997269	0.99591	0.993181	0.987086	0.971521	0.924656	0.758767	0.26601	0.0200511
685	0.997531	0.996474	0.99442	0.990008	0.97921	0.947917	0.837182	0.431668	0.00166278	0.197159
690	0.996807	0.995221	0.991956	0.984372	0.963651	0.893816	0.613463	0.0363435	0.140959	0.312138
695	0.995661	0.993156	0.987641	0.973552	0.929499	0.755279	0.182858	0.0736565	0.283557	0.335168
700	0.993784	0.98959	0.979575	0.950813	0.84543	0.414464	0.010283	0.248829	0.335523	0.291344
705	0.990536	0.982986	0.963049	0.89694	0.620589	0.0213874	0.190752	0.339716	0.31756	0.201133
710	0.98465	0.969939	0.92598	0.7561	0.17654	0.103688	0.32901	0.352108	0.25006	0.0961106
715	0.973052	0.94128	0.831528	0.400159	0.0205011	0.292075	0.377837	0.308602	0.15387	0.0194454
720	0.947869	0.870248	0.574917	0.0142438	0.2248	0.385339	0.362051	0.225437	0.0612839	0.00217454
725	0.886242	0.675292	0.11186	0.137263	0.370172	0.401349	0.298519	0.124894	0.00790184	0.0349116
730	0.717045	0.234285	0.0590215	0.33337	0.42226	0.362338	0.202337	0.0404024	0.00679677	0.0847474
735	0.302354	0.0183425	0.283624	0.425161	0.410213	0.281197	0.0987681	0.00177769	0.0405679	0.125495
740	0.0096886	0.237663	0.414923	0.440626	0.349956	0.174393	0.0232758	0.0122171	0.0822567	0.145716
745	0.214926	0.400831	0.456362	0.402345	0.252798	0.0719206	0.00017944	0.0501721	0.113666	0.14374
750	0.394588	0.463215	0.437913	0.321175	0.139213	0.0102503	0.0235226	0.0911639	0.127518	0.122867
755	0.468146	0.459709	0.372704	0.209588	0.0445775	0.00572988	0.0679867	0.120567	0.123343	0.0893021
760	0.472377	0.407576	0.270901	0.0965135	0.00377526	0.042415	0.110137	0.132839	0.104552	0.0521872
765	0.426997	0.315232	0.15167	0.021127	0.0199439	0.0919819	0.138251	0.128416	0.0766633	0.0209084
770	0.34023	0.196834	0.0518884	0.00768077	0.0680299	0.134042	0.148743	0.110426	0.0465362	0.00306229
775	0.224595	0.0845879	0.00851505	0.0438069	0.119637	0.159474	0.14267	0.0839841	0.0211978	0.00133315
780	0.107813	0.0185853	0.0255111	0.0984402	0.158648	0.16682	0.123555	0.0550454	0.00545037	0.0127259
785	0.0294729	0.016001	0.0762311	0.147906	0.17974	0.158103	0.0961602	0.0292944	0.000700469	0.0311784
790	0.0135216	0.0586355	0.131754	0.181636	0.183093	0.136867	0.0658167	0.010889	0.00517619	0.0505858
795	0.0487689	0.115878	0.175574	0.197182	0.171145	0.107598	0.0378162	0.00167347	0.0152858	0.066442
800	0.105428	0.166446	0.201971	0.195769	0.147403	0.0753454	0.016361	0.00102992	0.0271626	0.0762608
805	0.159494	0.201192	0.210677	0.180101	0.116183	0.0452406	0.00375676	0.00663221	0.0376971	0.0792376
810	0.199334	0.218229	0.203727	0.153825	0.0825085	0.0216324	6.64393e-05	0.0154718	0.0449255	0.075827
815	0.222009	0.218913	0.183998	0.121007	0.0511393	0.00690247	0.00352494	0.0248774	0.0480627	0.0672739
820	0.228108	0.205582	0.15492	0.0862796	0.0262367	0.00148706	0.0115431	0.0328705	0.0471257	0.0552914
825	0.219627	0.18117	0.120546	0.0543606	0.0104088	0.00400964	0.0214639	0.0382815	0.0427297	0.0418332
830	0.198903	0.148837	0.0850825	0.0290777	0.00423268	0.0120952	0.0311628	0.0406411	0.0357759	0.0287274
835	0.168723	0.11249	0.0530887	0.0131434	0.0066711	0.023101	0.0390849	0.0399449	0.0273668	0.017685
840	0.132734	0.0767955	0.0286917	0.00742585	0.0154097	0.0345559	0.0442596	0.0365791	0.0187135	0.0100655
845	0.0954504	0.0464868	0.0144809	0.0107795	0.0275673	0.0445291	0.0462995	0.031231	0.0109543	0.00659841
850	0.0617352	0.0252951	0.0108709	0.0206422	0.040416	0.0517616	0.0452885	0.0247431	0.00497813	0.00729403
855	0.0359291	0.0150428	0.0162539	0.0339254	0.0518118	0.0556357	0.0416677	0.0179905	0.00131164	0.0115234
860	0.0207922	0.0152894	0.0277396	0.047756	0.0603306	0.0560618	0.0361122	0.01176	7.36085e-05	0.0182201
865	0.0168226	0.0237388	0.0420815	0.0599061	0.0652369	0.0533599	0.029419	0.00665046	0.00100328	0.0261306
870	0.0223582	0.0371485	0.0564011	0.0689232	0.0663702	0.0481406	0.0223968	0.00300861	0.00355731	0.034047
875	0.0343587	0.0522503	0.0685576	0.0740758	0.0640141	0.0411935	0.0157658	0.000913113	0.00704256	0.0409738
880	0.0493922	0.0663504	0.077218	0.0752261	0.0587784	0.0333852	0.0100813	0.000204949	0.0107472	0.0462163
885	0.0644462	0.0776033	0.0817869	0.0726918	0.0514717	0.0255345	0.00566887	0.000552529	0.0140624	0.0494267
890	0.0772772	0.0849576	0.0822328	0.067112	0.0430057	0.0183441	0.00263362	0.00154015	0.0165415	0.0505668
895	0.0864972	0.0880465	0.0789624	0.059343	0.034288	0.0123214	0.000877052	0.00274813	0.0179426	0.0498811
900	0.0914773	0.0870377	0.072696	0.0503477	0.0261186	0.0077389	0.000151906	0.0038226	0.0182335	0.047838
905	0.0921836	0.0824799	0.0643406	0.0410754	0.0191017	0.00463601	0.000132876	0.00452024	0.0175672	0.0450515
910	0.0890333	0.075201	0.0549056	0.0323821	0.0136103	0.00286225	0.000484565	0.00472894	0.0162453	0.0422039
915	0.0827621	0.066182	0.0453694	0.0249177	0.00975609	0.00213108	0.000916686	0.00446658	0.014661	0.0399458
920	0.0743167	0.0564569	0.0365853	0.0190787	0.00742497	0.00209348	0.00122204	0.00386219	0.0132377	0.0388056
925	0.0647229	0.0469783	0.0291743	0.0149811	0.00633242	0.00240426	0.00129327	0.00311951	0.0123589	0.039111
930	0.055008	0.038549	0.0234997	0.0125053	0.00610347	0.00277239	0.00112087	0.00247763	0.0123119	0.040941
935	0.0460612	0.0317106	0.0196313	0.0113418	0.00634176	0.00299346	0.000776392	0.00216127	0.0132347	0.0441134
940	0.038528	0.0266989	0.0173827	0.0110749	0.00669352	0.00296152	0.000383468	0.00233892	0.0150975	0.0482268
945	0.0327846	0.023477	0.0163946	0.0112675	0.00688887	0.00266385	8.54323e-05	0.00308836	0.0176966	0.0527058
950	0.02889	0.0217629	0.0162085	0.0115252	0.00676366	0.00216205	8.31447e-06	0.00437725	0.0206899	0.0569033
955	0.0266391	0.0211232	0.016357	0.0115448	0.00626064	0.00156473	0.000231424	0.00606118	0.0236397	0.060176
960	0.025632	0.021061	0.016431	0.0111394	0.00541687	0.000996194	0.000765116	0.007899	0.0260727	0.061968
965	0.025366	0.0211003	0.0161273	0.0102423	0.00433742	0.000564364	0.00154343	0.00958975	0.0275515	0.0618897
970	0.0253298	0.020851	0.0152722	0.00889576	0.00316658	0.000337328	0.00242977	0.0108137	0.0277345	0.0597785
975	0.0250752	0.0200456	0.0138212	0.00722426	0.00205309	0.00032704	0.00323828	0.011286	0.0264396	0.0557608
980	0.0242726	0.0185589	0.0118477	0.00540485	0.00112338	0.00048894	0.00376914	0.0108136	0.0237068	0.0503177
985	0.0227385	0.0164077	0.00952108	0.00363721	0.000462895	0.000732871	0.00384982	0.00935434	0.0198663	0.0443617
990	0.0204376	0.0137244	0.00706315	0.00210227	0.000103451	0.000951542	0.00339048	0.00707398	0.0155819	0.0392509
995	0.0174713	0.0107319	0.00471962	0.000946238	3.37097e-05	0.00105797	0.00243661	0.00440634	0.0119109	0.0368142
1000	0.0140581	0.00771066	0.00272601	0.000266524	0.000219965	0.00103522	0.00122921	0.00210472	0.0103133	0.039242
1005	0.0104878	0.00495161	0.00127727	0.000114239	0.00064297	0.00099146	0.000258777	0.00127281	0.0126075	0.0488689
1010	0.00710006	0.00273549	0.000522279	0.000516006	0.00134467	0.00121774	0.000314544	0.00336128	0.0208188	0.0677637
1015	0.0042233	0.00129184	0.000560019	0.00151019	0.00248727	0.00224382	0.00250535	0.0100966	0.0369378	0.0973224
1020	0.00216329	0.000803181	0.00146746	0.00319521	0.00440856	0.00487957	0.00824037	0.0233081	0.0625201	0.137763
1025	0.00116963	0.00140607	0.00333812	0.0057915	0.00768144	0.0102356	0.0191484	0.0446811	0.0983428	0.188023
1030	0.00144205	0.00322044	0.00633044	0.00969307	0.0131418	0.0196744	0.0368667	0.0753515	0.144007	0.245741
1035	0.00314481	0.00639996	0.0107396	0.0155344	0.0219128	0.0347367	0.0628331	0.115691	0.198072	0.307978
1040	0.00644535	0.0111809	0.0170404	0.0241988	0.0353244	0.0568948	0.0978687	0.164945	0.258057	0.371504
1045	0.0115761	0.017959	0.0259538	0.0368346	0.0548273	0.087349	0.142017	0.221453	0.321151	0.433621
1050	0.0188957	0.0273386	0.0384533	0.0547711	0.0817652	0.126692	0.194342	0.282811	0.384557	0.492275
1055	0.028938	0.0401519	0.0557134	0.0793412	0.117059	0.174617	0.252947	0.346247	0.445851	0.546114
1060	0.0424568	0.0574511	0.079005	0.111652	0.160941	0.229873	0.315355	0.409155	0.50329	0.594494
1065	0.0604331	0.0804403	0.109518	0.152329	0.212797	0.290458	0.378963	0.469457	0.555857	0.637329
1070	0.0839915	0.110287	0.148063	0.201209	0.271091	0.35386	0.441354	0.525656	0.603078	0.674836
1075	0.114244	0.147868	0.194782	0.25721	0.333571	0.417495	0.500598	0.576865	0.644904	0.70742
1080	0.152084	0.193522	0.248991	0.318459	0.397698	0.479129	0.555418	0.622754	0.681603	0.735603
1085	0.197802	0.246689	0.309019	0.382422	0.460897	0.536963	0.605029	0.663299	0.713538	0.759873
1090	0.251057	0.306084	0.372699	0.446635	0.521219	0.590005	0.649293	0.698859	0.741256	0.780777
1095	0.310491	0.369516	0.437381	0.508708	0.577121	0.637656	0.688271	0.729814	0.765222	0.798749
1100	0.374072	0.434479	0.500639	0.566894	0.627785	0.679858	0.722326	0.756669	0.785927	0.814208
1105	0.43928	0.498441	0.560457	0.620039	0.672888	0.716826	0.751909	0.779912	0.803809	0.827506
1110	0.503524	0.559214	0.615412	0.66756	0.712478	0.748943	0.7775	0.799996	0.819245	0.838939
1115	0.564648	0.615291	0.664781	0.709405	0.746913	0.77672	0.799608	0.81736	0.832585	0.848772
1120	0.621054	0.665778	0.708341	0.74582	0.776663	0.800671	0.818694	0.832377	0.844118	0.857221
1125	0.671806	0.710358	0.746259	0.777247	0.802256	0.821292	0.835174	0.845377	0.854092	0.864467
1130	0.716539	0.749124	0.778928	0.804207	0.82421	0.839032	0.849406	0.856633	0.862715	0.87066
1135	0.755391	0.782495	0.80691	0.827274	0.843038	0.854311	0.861721	0.866396	0.870168	0.875932
1140	0.788761	0.811012	0.830779	0.846982	0.859188	0.867487	0.87239	0.87487	0.876603	0.880388
1145	0.817188	0.835256	0.851089	0.863808	0.87305	0.878861	0.881642	0.882223	0.882142	0.884115
1150	0.841315	0.855841	0.868382	0.878203	0.884979	0.888707	0.889684	0.888609	0.886896	0.887189
1155	0.861706	0.873278	0.88309	0.890516	0.895249	0.897233	0.896671	0.894144	0.890948	0.889666
1160	0.878956	0.88808	0.89564	0.901089	0.904124	0.904642	0.902756	0.898938	0.894378	0.891599
1165	0.893538	0.90065	0.90636	0.910179	0.911803	0.911083	0.90805	0.903076	0.897245	0.893025
1170	0.905891	0.911353	0.915543	0.918018	0.918466	0.916693	0.912658	0.906633	0.899602	0.893974
1175	0.916379	0.92049	0.923433	0.924795	0.924258	0.921585	0.916662	0.909671	0.90149	0.894471
1180	0.925302	0.928309	0.930227	0.930667	0.9293	0.92585	0.920134	0.91224	0.902943	0.894533
1185	0.932926	0.935027	0.9361	0.935771	0.933701	0.929571	0.923135	0.914385	0.90399	0.894168
1190	0.939452	0.940811	0.941185	0.940214	0.937542	0.932813	0.925713	0.916141	0.904653	0.893384
1195	0.945058	0.945806	0.945601	0.944088	0.940897	0.935632	0.927911	0.917538	0.904947	0.892181
1200	0.949893	0.950136	0.949447	0.947473	0.943829	0.938077	0.929767	0.918601	0.904884	0.890552
1205	0.954077	0.953901	0.952805	0.950437	0.94639	0.940188	0.931309	0.919347	0.904468	0.888484
1210	0.957705	0.95718	0.955739	0.953029	0.948623	0.941998	0.932561	0.919792	0.903705	0.885965
1215	0.960862	0.960043	0.958309	0.955299	0.950564	0.943536	0.933545	0.919947	0.902591	0.882973
1220	0.963613	0.962547	0.960559	0.957282	0.952243	0.944825	0.934275	0.919821	0.901124	0.879489
1225	0.966021	0.964743	0.962534	0.959016	0.953689	0.945887	0.934765	0.919413	0.899288	0.875465
1230	0.968131	0.96667	0.964265	0.960526	0.954923	0.946736	0.935026	0.918728	0.897075	0.870875
1235	0.969983	0.968363	0.965782	0.961836	0.955964	0.947386	0.935063	0.917761	0.894465	0.865671
1240	0.971608	0.969848	0.967106	0.962964	0.956825	0.947848	0.934881	0.916509	0.891437	0.859805
1245	0.973039	0.971153	0.968262	0.963929	0.957523	0.948131	0.934482	0.914962	0.887964	0.853216
1250	0.974298	0.972297	0.969265	0.964745	0.958065	0.948239	0.933864	0.913105	0.884009	0.845826
1255	0.975403	0.973296	0.970129	0.965423	0.958461	0.948177	0.933027	0.91093	0.879546	0.837581
1260	0.976375	0.974168	0.970868	0.965973	0.958717	0.947948	0.931962	0.908412	0.874522	0.828374
1265	0.977226	0.974923	0.971493	0.966404	0.95884	0.947552	0.930666	0.905533	0.868896	0.818126
1270	0.97797	0.975573	0.97201	0.96672	0.958831	0.946986	0.929123	0.902261	0.862601	0.806707
1275	0.978615	0.976125	0.972428	0.966929	0.958692	0.946249	0.927325	0.898574	0.855589	0.794032
1280	0.979173	0.97659	0.972753	0.967033	0.958426	0.945335	0.925254	0.894427	0.847772	0.779942
1285	0.979649	0.976972	0.97299	0.967036	0.95803	0.944236	0.922891	0.889782	0.839073	0.764305
1290	0.980051	0.977276	0.973143	0.966938	0.957503	0.942946	0.920219	0.8846	0.829417	0.747
1295	0.980384	0.977508	0.973214	0.966741	0.956841	0.94145	0.917202	0.878808	0.818667	0.727811
1300	0.980653	0.97767	0.973205	0.966445	0.95604	0.93974	0.913821	0.872361	0.806739	0.706625
1305	0.980859	0.977765	0.973118	0.966047	0.955094	0.937797	0.910037	0.865187	0.793504	0.683281
1310	0.981009	0.977796	0.972952	0.965545	0.953994	0.935602	0.905809	0.857197	0.778806	0.657593
1315	0.981103	0.977763	0.972709	0.964938	0.952734	0.933139	0.901098	0.848315	0.762521	0.629474
1320	0.981142	0.977667	0.972385	0.964217	0.951298	0.930377	0.895843	0.838425	0.744465	0.598787
1325	0.98113	0.977509	0.971981	0.963381	0.949677	0.927293	0.889993	0.827423	0.724484	0.565501
1330	0.981066	0.977287	0.971492	0.96242	0.947854	0.923851	0.883476	0.815177	0.702396	0.529625
1335	0.98095	0.977002	0.970917	0.96133	0.945818	0.920026	0.876234	0.801582	0.678093	0.491376
1340	0.980783	0.976652	0.970251	0.9601	0.943542	0.915763	0.868161	0.786441	0.651338	0.450858
1345	0.980562	0.976232	0.969486	0.958714	0.941002	0.911009	0.859148	0.76957	0.621968	0.408415
1350	0.980286	0.975739	0.968615	0.95716	0.938164	0.905703	0.849073	0.750768	0.589848	0.364546
1355	0.979955	0.975172	0.967633	0.955423	0.935005	0.899784	0.837814	0.729845	0.554938	0.319955
1360	0.979562	0.97452	0.966526	0.953484	0.931483	0.893177	0.825232	0.706618	0.517311	0.275559
1365	0.979108	0.973785	0.965291	0.951329	0.927567	0.885808	0.811176	0.680891	0.477095	0.232285
1370	0.978591	0.972958	0.963915	0.948932	0.923204	0.877571	0.795451	0.652435	0.434502	0.191099
1375	0.978006	0.972035	0.962386	0.946271	0.918348	0.868364	0.777872	0.621101	0.389981	0.15304
1380	0.977349	0.971006	0.960687	0.943313	0.912929	0.85805	0.7582	0.586717	0.344067	0.118988
1385	0.976616	0.969865	0.958805	0.940031	0.906892	0.846508	0.736245	0.54928	0.297612	0.0897537
1390	0.975795	0.968593	0.95671	0.936366	0.900116	0.833507	0.711636	0.50861	0.25131	0.0657354
1395	0.974884	0.967184	0.954387	0.932287	0.892536	0.818908	0.684206	0.465005	0.206409	0.0473178
1400	0.973878	0.965629	0.951817	0.927754	0.884061	0.802539	0.653778	0.418881	0.164121	0.0345074
1405	0.972768	0.963913	0.948973	0.92271	0.874575	0.78418	0.620154	0.370769	0.125536	0.0270113
1410	0.971539	0.962009	0.945807	0.917064	0.863894	0.7635	0.583027	0.321217	0.0914993	0.0243399
1415	0.970203	0.959915	0.942273	0.910665	0.851618	0.739596	0.540994	0.269432	0.0618479	0.0260805
1420	0.968705	0.957583	0.938354	0.903581	0.838051	0.713439	0.496787	0.220412	0.0394951	0.0313497
1425	0.967046	0.954991	0.933976	0.89561	0.82271	0.684061	0.449223	0.173489	0.0233191	0.0394604
1430	0.96521	0.952111	0.92908	0.886636	0.805362	0.651189	0.398782	0.13012	0.0132785	0.0497326
1435	0.963177	0.948906	0.923592	0.876497	0.785693	0.614469	0.346042	0.0915527	0.0090252	0.0615804
1440	0.960919	0.945328	0.917424	0.865023	0.763402	0.573738	0.292131	0.0590731	0.0100318	0.0744134
1445	0.958416	0.941337	0.910493	0.852035	0.738179	0.528959	0.238448	0.033567	0.015578	0.0877399
1450	0.955632	0.936871	0.902678	0.837296	0.70965	0.480197	0.186576	0.0154816	0.0248653	0.101161
1455	0.952528	0.931859	0.893838	0.820524	0.677408	0.427738	0.138237	0.00484674	0.0370956	0.114362
1460	0.949059	0.92622	0.883815	0.80142	0.641102	0.372267	0.0952405	0.00132155	0.0514903	0.127075
1465	0.94518	0.919867	0.872435	0.779649	0.600434	0.314847	0.0591797	0.00422644	0.0673497	0.139107
1470	0.940838	0.912703	0.859501	0.754868	0.555266	0.257046	0.0313059	0.0126408	0.0840332	0.150294
1475	0.935963	0.904596	0.844761	0.726655	0.505557	0.2007	0.0122667	0.0255288	0.101027	0.160535
1480	0.930474	0.895397	0.827922	0.694567	0.451516	0.1479	0.00213909	0.04186	0.117933	0.169775
1485	0.924281	0.884934	0.808661	0.658185	0.393775	0.100891	0.000480596	0.0606366	0.134405	0.177964
1490	0.917274	0.873004	0.786605	0.617128	0.333415	0.0617071	0.00639	0.0809706	0.15019	0.185082
1495	0.909326	0.85937	0.761343	0.571127	0.27207	0.0319333	0.0186622	0.10209	0.165087	0.191121
1500	0.900287	0.84375	0.732404	0.520055	0.211817	0.0124406	0.0359768	0.123399	0.178981	0.196097
1505	0.889989	0.825843	0.699347	0.464178	0.15526	0.00337682	0.0569731	0.144371	0.191762	0.200023
1510	0.878215	0.80526	0.66166	0.404062	0.105011	0.00411324	0.0804363	0.164652	0.203384	0.202927
1515	0.86472	0.781579	0.618917	0.340892	0.0635686	0.0134614	0.105283	0.183954	0.213813	0.20484
1520	0.849193	0.754284	0.570719	0.276364	0.0327972	0.0299075	0.130683	0.202124	0.223059	0.205797
1525	0.831349	0.722954	0.517134	0.213147	0.0138599	0.0517103	0.155854	0.218975	0.231102	0.205841
1530	0.810741	0.686953	0.458253	0.153991	0.00676114	0.0772912	0.18034	0.234476	0.237978	0.205006
1535	0.786936	0.645795	0.394917	0.102121	0.0106762	0.105151	0.203725	0.248564	0.243702	0.20334
1540	0.759448	0.599069	0.328603	0.0604144	0.0240445	0.134063	0.225756	0.261239	0.24831	0.200888
1545	0.727661	0.546418	0.261407	0.030947	0.0449492	0.163095	0.246292	0.272523	0.251836	0.197689
1550	0.691053	0.48801	0.196431	0.0148165	0.0713045	0.191459	0.265203	0.282421	0.254314	0.193801
1555	0.649014	0.42435	0.137084	0.0117979	0.10121	0.218659	0.282468	0.290979	0.255783	0.189269
1560	0.601008	0.35664	0.0868869	0.0206242	0.133028	0.244354	0.298088	0.298237	0.256279	0.184138
1565	0.546885	0.28718	0.0489829	0.0392301	0.165363	0.268281	0.312069	0.304234	0.255847	0.178477
1570	0.486555	0.218791	0.0252097	0.0652746	0.197289	0.29038	0.324478	0.309022	0.254519	0.172319
1575	0.420709	0.15529	0.0161459	0.0963669	0.228053	0.310581	0.335357	0.312643	0.252336	0.165728
1580	0.350784	0.100702	0.0208957	0.130383	0.257176	0.32889	0.344761	0.31514	0.249337	0.158761
1585	0.279274	0.0586853	0.0374264	0.165547	0.284339	0.345333	0.352748	0.316557	0.245568	0.151487
1590	0.209458	0.0316642	0.0631337	0.200596	0.309436	0.360001	0.359386	0.316932	0.241056	0.143943
1595	0.145686	0.0205989	0.0951768	0.234497	0.332355	0.372934	0.364723	0.316311	0.23586	0.136219
1600	0.0922393	0.0246634	0.131049	0.266683	0.353153	0.38424	0.368825	0.314727	0.230008	0.128352
1605	0.0528996	0.0417193	0.168617	0.296754	0.371875	0.39399	0.371741	0.312218	0.223545	0.120411
1610	0.0300202	0.0688349	0.206252	0.32451	0.388601	0.402263	0.373518	0.308819	0.216515	0.112458
1615	0.0240659	0.102883	0.242793	0.349878	0.403428	0.409132	0.374201	0.304563	0.208966	0.104553
1620	0.0336543	0.140992	0.277476	0.372875	0.416459	0.414668	0.37383	0.299486	0.200944	0.096756
1625	0.0560223	0.180753	0.309814	0.393554	0.427786	0.418933	0.372447	0.29363	0.192512	0.0891363
1630	0.087837	0.220462	0.339638	0.412058	0.437527	0.421989	0.37008	0.287012	0.183698	0.0817297
1635	0.12566	0.258796	0.366818	0.428472	0.44576	0.423887	0.366771	0.279687	0.174581	0.074609
1640	0.166626	0.295036	0.391433	0.442954	0.452581	0.424673	0.362538	0.271672	0.165192	0.0678055
1645	0.208332	0.32865	0.413522	0.455595	0.458057	0.424391	0.357427	0.263033	0.155622	0.0613874
1650	0.249191	0.35949	0.433256	0.466543	0.46227	0.423081	0.351454	0.25379	0.145905	0.0553773
1655	0.2881	0.387503	0.450771	0.475901	0.465278	0.420773	0.344648	0.243992	0.136109	0.0498163
1660	0.324414	0.412754	0.466218	0.483772	0.467135	0.417497	0.337039	0.233686	0.126298	0.0447351
1665	0.357814	0.435368	0.479742	0.490247	0.467891	0.41328	0.328654	0.222922	0.116534	0.0401589
1670	0.388197	0.455505	0.491485	0.495408	0.467588	0.408147	0.319524	0.211755	0.106882	0.0361068
1675	0.41558	0.473321	0.501565	0.499328	0.466266	0.40213	0.309694	0.200256	0.0974177	0.0325962
1680	0.440143	0.489021	0.510116	0.502073	0.463948	0.39523	0.299173	0.188459	0.0881791	0.0296248
1685	0.462028	0.502752	0.517233	0.503696	0.460666	0.387479	0.288012	0.176442	0.0792392	0.027199
1690	0.48141	0.514659	0.523007	0.504247	0.456451	0.378909	0.276269	0.164292	0.070667	0.0253167
1695	0.498518	0.524903	0.527524	0.503762	0.451308	0.369519	0.263959	0.15205	0.062496	0.0239629
1700	0.513508	0.533592	0.530852	0.502284	0.445271	0.359357	0.251166	0.139823	0.054798	0.0231269

## Sheet: Sheet4
Fig.1e
lambda	25	30	35	40	45	50	55	60	65	70
400	0.07916	0.0811	0.08456	0.08973	0.09894	0.11374	0.13712	0.17169	0.22392	0.30126
405	0.07535	0.07761	0.08166	0.08771	0.09733	0.11319	0.13634	0.17176	0.22416	0.30048
410	0.07135	0.07494	0.07935	0.08567	0.09656	0.11235	0.13659	0.17126	0.22378	0.29956
415	0.06815	0.07166	0.07693	0.08418	0.09473	0.11114	0.13497	0.16971	0.22213	0.29699
420	0.06577	0.06974	0.07559	0.08312	0.09417	0.11114	0.13524	0.17047	0.22226	0.29786
425	0.06321	0.0672	0.07342	0.0814	0.09339	0.1097	0.13374	0.16838	0.21919	0.29409
430	0.06138	0.06585	0.07239	0.08049	0.09246	0.10966	0.13344	0.16758	0.21793	0.29162
435	0.05978	0.06494	0.07214	0.08061	0.09313	0.10979	0.13371	0.16844	0.2182	0.29166
440	0.05951	0.06474	0.07202	0.0811	0.09359	0.11072	0.13432	0.16875	0.21814	0.29064
445	0.05896	0.0644	0.07197	0.08153	0.09397	0.11116	0.13501	0.16849	0.21771	0.28957
450	0.0593	0.06532	0.07368	0.0832	0.09609	0.11365	0.13725	0.17116	0.21924	0.29104
455	0.06015	0.06652	0.07505	0.08477	0.09789	0.11511	0.13848	0.17163	0.2191	0.29034
460	0.06189	0.06859	0.07714	0.08734	0.10059	0.11766	0.14043	0.17338	0.22085	0.29086
465	0.06402	0.07109	0.07996	0.09023	0.10346	0.12018	0.14258	0.17507	0.22159	0.29026
470	0.06683	0.07409	0.08349	0.09385	0.10696	0.12359	0.14552	0.17751	0.22231	0.29177
475	0.06988	0.07728	0.08659	0.09703	0.10991	0.12528	0.14642	0.17635	0.21959	0.28479
480	0.0735	0.08122	0.09064	0.10016	0.11256	0.12745	0.14718	0.17569	0.21716	0.28138
485	0.07695	0.08489	0.09425	0.10356	0.11474	0.12931	0.14741	0.17404	0.21327	0.27519
490	0.08099	0.08917	0.09796	0.10739	0.11809	0.13069	0.14731	0.17246	0.21006	0.26912
495	0.08494	0.09298	0.10157	0.11038	0.1198	0.13136	0.14662	0.16866	0.20394	0.26114
500	0.08749	0.09513	0.10344	0.11086	0.11914	0.12873	0.14134	0.16064	0.19263	0.24614
505	0.09102	0.09772	0.10501	0.11143	0.11779	0.12559	0.13579	0.15261	0.18236	0.23222
510	0.09376	0.09901	0.10524	0.11011	0.11456	0.12008	0.12744	0.14196	0.16805	0.21665
515	0.09341	0.09817	0.10276	0.10571	0.10813	0.11064	0.11561	0.12671	0.14991	0.19596
520	0.0917	0.09521	0.09791	0.09909	0.09902	0.09921	0.1013	0.11006	0.13129	0.17544
525	0.08747	0.08945	0.09034	0.08931	0.08723	0.085	0.08533	0.09303	0.11301	0.15694
530	0.08234	0.08269	0.08169	0.07839	0.07406	0.07041	0.06983	0.07649	0.097	0.14161
535	0.07359	0.0723	0.06958	0.06444	0.05895	0.05483	0.0544	0.06202	0.08434	0.13121
540	0.06203	0.05915	0.05473	0.04897	0.0433	0.03956	0.04077	0.05105	0.07626	0.12619
545	0.04881	0.04479	0.03963	0.03397	0.0291	0.02734	0.03116	0.04469	0.07333	0.12652
550	0.03597	0.03142	0.02643	0.02134	0.01864	0.01956	0.02674	0.04414	0.07726	0.13532
555	0.02297	0.01881	0.01478	0.01194	0.01156	0.01558	0.0262	0.04698	0.08394	0.14578
560	0.01229	0.00927	0.00693	0.00624	0.00874	0.01592	0.03016	0.05519	0.09626	0.16219
565	0.00496	0.00323	0.00279	0.00449	0.00999	0.02102	0.03968	0.06927	0.11453	0.18339
570	0.000920357	0.000838	0.00238	0.00695	0.01584	0.03072	0.05311	0.08606	0.13327	0.20376
575	0.000474307	0.00221	0.00651	0.01436	0.02716	0.0455	0.07091	0.10507	0.15353	0.22335
580	0.00418	0.00843	0.01578	0.02673	0.0423	0.06262	0.08831	0.12301	0.17071	0.24044
585	0.01305	0.02002	0.02988	0.04333	0.05998	0.08079	0.10759	0.14276	0.19197	0.26325
590	0.0257	0.03427	0.04581	0.05962	0.07678	0.09819	0.12546	0.16164	0.21107	0.28064
595	0.04064	0.05005	0.06207	0.07611	0.09418	0.11616	0.14422	0.18104	0.22871	0.29657
600	0.05599	0.06619	0.07928	0.09511	0.11443	0.13787	0.16581	0.19971	0.24313	0.30451
605	0.07125	0.08388	0.09872	0.11689	0.13758	0.15977	0.18501	0.21114	0.24857	0.30329
610	0.08915	0.10364	0.12129	0.13998	0.15814	0.17675	0.19449	0.2134	0.24333	0.29118
615	0.11254	0.12876	0.1463	0.1625	0.17574	0.18731	0.19677	0.20756	0.23243	0.27915
620	0.13566	0.15012	0.16394	0.17441	0.18016	0.18262	0.18495	0.19286	0.21678	0.26491
625	0.15439	0.16452	0.17199	0.17359	0.17069	0.16705	0.16584	0.17629	0.20637	0.26655
630	0.16166	0.16529	0.16479	0.15861	0.15022	0.14421	0.14758	0.17039	0.21709	0.29304
635	0.15466	0.15205	0.14531	0.13495	0.12826	0.13091	0.15106	0.19524	0.26154	0.35298
640	0.13374	0.12634	0.11745	0.11272	0.11985	0.14534	0.19273	0.25979	0.34056	0.43575
645	0.10382	0.09895	0.10011	0.11557	0.15078	0.20664	0.27764	0.35514	0.43672	0.52409
650	0.08486	0.09593	0.12356	0.17063	0.23694	0.31219	0.38691	0.46342	0.53286	0.60331
655	0.11039	0.15293	0.21347	0.2881	0.36716	0.44194	0.50918	0.56196	0.61496	0.66496
660	0.2001	0.2681	0.34595	0.42382	0.49413	0.55436	0.60281	0.64748	0.68319	0.7195
665	0.33806	0.41314	0.48863	0.55451	0.60948	0.65376	0.68713	0.70111	0.72307	0.74057
670	0.48344	0.55019	0.61518	0.66484	0.70639	0.73564	0.75529	0.75429	0.76486	0.77179
675	0.59272	0.65052	0.70021	0.74107	0.76864	0.78757	0.79364	0.79221	0.78986	0.79136
680	0.67834	0.73214	0.77471	0.80971	0.82886	0.83886	0.83821	0.8235	0.81314	0.80029
685	0.73393	0.783	0.81886	0.84457	0.85693	0.86343	0.85914	0.84593	0.82729	0.80386
690	0.77379	0.81214	0.84207	0.86307	0.87107	0.87186	0.86286	0.83943	0.8135	0.77986
695	0.82507	0.86471	0.89557	0.91286	0.918	0.91171	0.89707	0.85436	0.81836	0.76807
700	0.85329	0.8865	0.91629	0.92907	0.92871	0.92007	0.9	0.86143	0.81293	0.75164
705	0.8525	0.886	0.91243	0.92321	0.91943	0.9115	0.88564	0.83586	0.777	0.69701
710	0.86493	0.8955	0.92129	0.93186	0.92964	0.91529	0.88593	0.82779	0.75464	0.64916
715	0.88579	0.92207	0.94836	0.95921	0.95429	0.93557	0.896	0.82707	0.73607	0.59388
720	0.9085	0.9425	0.96857	0.97379	0.96729	0.94236	0.89279	0.80493	0.68754	0.50444
725	0.91371	0.94879	0.97593	0.97771	0.96557	0.93264	0.86836	0.7715	0.61395	0.39135
730	0.92443	0.95443	0.97807	0.98207	0.96586	0.92671	0.84986	0.72657	0.51961	0.27479
735	0.94464	0.97571	0.99807	0.99207	0.97236	0.91343	0.80743	0.63778	0.38368	0.17009
740	0.94007	0.9715	0.99064	0.9765	0.94671	0.86921	0.72464	0.48937	0.22899	0.11802
745	0.93757	0.97243	0.99	0.9765	0.92671	0.82514	0.62401	0.32994	0.12134	0.12618
750	0.9415	0.96821	0.97807	0.95207	0.8785	0.727	0.4544	0.16335	0.08007	0.15599
755	0.93371	0.95657	0.96064	0.91643	0.80879	0.58525	0.25844	0.06819	0.10156	0.18501
760	0.92107	0.94514	0.93393	0.86864	0.6961	0.38661	0.09694	0.06842	0.14977	0.20021
765	0.90943	0.92036	0.88771	0.77579	0.51787	0.16868	0.0468	0.12921	0.19444	0.19896
770	0.88979	0.88657	0.81579	0.62719	0.28179	0.04845	0.09949	0.19433	0.21397	0.17762
775	0.86679	0.83129	0.70391	0.40831	0.08853	0.06989	0.18882	0.24343	0.21799	0.15125
780	0.80229	0.71493	0.49691	0.16206	0.04452	0.16493	0.25502	0.26529	0.20424	0.12438
785	0.73586	0.57281	0.25865	0.044	0.13774	0.26915	0.30706	0.27523	0.18987	0.11368
790	0.59089	0.33476	0.07026	0.09753	0.25456	0.33685	0.32796	0.26325	0.16853	0.11291
795	0.36381	0.1073	0.06761	0.22388	0.34287	0.36939	0.32001	0.22705	0.14113	0.11761
800	0.12666	0.05372	0.18802	0.33014	0.38994	0.37181	0.29444	0.19459	0.12478	0.13335
805	0.05113	0.15897	0.31015	0.39923	0.40951	0.35596	0.26065	0.16401	0.11686	0.15218
810	0.15182	0.30234	0.41041	0.44824	0.41784	0.3346	0.22416	0.13705	0.11577	0.17381
815	0.29131	0.40449	0.46031	0.45869	0.3946	0.28964	0.17973	0.11144	0.11552	0.1864
820	0.38686	0.45373	0.46881	0.43501	0.34429	0.23142	0.13247	0.09153	0.11521	0.18494
825	0.43336	0.46336	0.44421	0.38768	0.28775	0.17669	0.09596	0.07921	0.11117	0.17591
830	0.47544	0.47515	0.43445	0.34869	0.23584	0.13026	0.07335	0.07291	0.10777	0.16476
835	0.47012	0.44665	0.38384	0.2816	0.16881	0.08454	0.05454	0.06656	0.09642	0.14064
840	0.44962	0.4064	0.32471	0.21451	0.11273	0.05443	0.04497	0.06028	0.08087	0.11199
845	0.42596	0.36347	0.26535	0.1558	0.07215	0.03877	0.04141	0.05326	0.06368	0.08545
850	0.36694	0.29012	0.19023	0.09612	0.04152	0.0309	0.03903	0.04443	0.04468	0.06051
855	0.39425	0.28712	0.16444	0.07269	0.0383	0.04244	0.05051	0.04512	0.03651	0.05883
860	0.30914	0.19954	0.09933	0.044	0.03611	0.04663	0.04751	0.03242	0.02149	0.05332
865	0.21832	0.12346	0.0563	0.03418	0.04247	0.05135	0.04203	0.02046	0.01373	0.06159
870	0.136	0.06978	0.03659	0.03798	0.05144	0.05258	0.03462	0.01214	0.01612	0.08391
875	0.07676	0.04142	0.03605	0.05006	0.06022	0.05159	0.02731	0.00936	0.03009	0.12003
880	0.03853	0.03086	0.03991	0.0549	0.05786	0.04132	0.01923	0.01128	0.04532	0.14127
885	0.03279	0.03648	0.0516	0.06306	0.05856	0.03801	0.01707	0.01934	0.06775	0.17724
890	0.04151	0.05624	0.07219	0.07631	0.06204	0.03648	0.02045	0.03797	0.10766	0.23251
895	0.05292	0.0693	0.0784	0.07271	0.05275	0.0301	0.02555	0.05823	0.13748	0.26149
900	0.03926	0.04459	0.04451	0.03649	0.02406	0.01476	0.01854	0.04196	0.08605	0.15146
905	0.04561	0.04756	0.04301	0.03218	0.0204	0.01565	0.02572	0.05351	0.09754	0.15846
910	0.052	0.0495	0.04134	0.02912	0.01944	0.02008	0.03635	0.06854	0.11309	0.17237
915	0.05064	0.04382	0.03386	0.02321	0.01794	0.02452	0.04351	0.07324	0.11239	0.16379
920	0.05146	0.04285	0.03159	0.02212	0.02115	0.03268	0.0561	0.08777	0.12551	0.17271
925	0.05008	0.03946	0.0287	0.02263	0.0268	0.0431	0.06874	0.09969	0.13376	0.17774
930	0.04542	0.03482	0.02629	0.02514	0.03462	0.05459	0.08025	0.10778	0.13656	0.17538
935	0.04025	0.0309	0.02615	0.03003	0.04394	0.06537	0.08943	0.11246	0.13594	0.16896
940	0.03588	0.02903	0.02838	0.03669	0.0535	0.07456	0.09562	0.11407	0.13196	0.15997
945	0.03238	0.02956	0.03385	0.04637	0.06465	0.08422	0.10085	0.11341	0.12544	0.14806
950	0.0315	0.03283	0.04139	0.0571	0.07491	0.09162	0.10349	0.11039	0.11689	0.13479
955	0.03279	0.03779	0.04896	0.06512	0.08181	0.09519	0.10241	0.1032	0.10639	0.12063
960	0.03838	0.04682	0.06038	0.07666	0.09079	0.10009	0.10174	0.09843	0.0962	0.10881
965	0.04719	0.05805	0.07252	0.08745	0.09791	0.10224	0.09905	0.09134	0.08528	0.09559
970	0.05666	0.06913	0.08286	0.09536	0.10198	0.10146	0.09369	0.08198	0.07371	0.08333
975	0.06477	0.07689	0.08867	0.09759	0.10008	0.09691	0.08432	0.07021	0.06093	0.07056
980	0.07296	0.09119	0.10379	0.10799	0.10796	0.10242	0.08681	0.06846	0.05754	0.07017
985	0.08597	0.09578	0.10226	0.10471	0.09951	0.08679	0.06949	0.05216	0.04301	0.05624
990	0.09559	0.10252	0.107	0.10387	0.09524	0.07948	0.06079	0.04238	0.03458	0.05092
995	0.10106	0.10588	0.10574	0.10059	0.08865	0.07181	0.05105	0.03439	0.02879	0.04505
1000	0.11301	0.11474	0.11049	0.10083	0.08704	0.06495	0.04493	0.02846	0.02526	0.04796
1005	0.11785	0.11627	0.10922	0.09803	0.07956	0.05847	0.03754	0.02265	0.02232	0.04751
1010	0.12128	0.11641	0.10726	0.09272	0.07311	0.05117	0.03089	0.01812	0.02049	0.04905
1015	0.1217	0.1149	0.10402	0.08719	0.06659	0.04469	0.02551	0.01497	0.01971	0.05057
1020	0.12029	0.11169	0.09815	0.08036	0.05913	0.03783	0.02052	0.01232	0.01945	0.05236
1025	0.11614	0.10539	0.09014	0.07151	0.05046	0.03095	0.01592	0.0101	0.01951	0.05372
1030	0.11106	0.09887	0.08253	0.06353	0.04346	0.02541	0.01251	0.00882	0.02032	0.0559
1035	0.10805	0.09428	0.07696	0.05796	0.03857	0.02167	0.0103	0.00835	0.02185	0.0597
1040	0.10281	0.08866	0.07013	0.05143	0.03338	0.0179	0.00822	0.00817	0.02361	0.06324
1045	0.09699	0.08196	0.06355	0.04541	0.02865	0.01462	0.00663	0.00827	0.02557	0.06708
1050	0.09041	0.0745	0.05634	0.03924	0.02391	0.01183	0.00537	0.00867	0.02774	0.07147
1055	0.08369	0.06799	0.05063	0.03453	0.02045	0.00938	0.00454	0.00936	0.0306	0.07606
1060	0.07661	0.06157	0.04495	0.03009	0.01725	0.00757	0.00402	0.01076	0.03458	0.08254
1065	0.0696	0.05559	0.0401	0.02633	0.01426	0.00578	0.0039	0.01316	0.04008	0.09164
1070	0.06279	0.04935	0.0353	0.02234	0.01159	0.00445	0.00441	0.01632	0.04653	0.10101
1075	0.05653	0.04423	0.03082	0.01877	0.0091	0.00364	0.00582	0.02099	0.05494	0.11293
1080	0.05114	0.04026	0.0275	0.01541	0.00688	0.00344	0.0093	0.02818	0.07008	0.1293
1085	0.04725	0.03599	0.02371	0.01302	0.00558	0.00389	0.01215	0.03548	0.07789	0.14214
1090	0.04123	0.03036	0.01904	0.00992	0.00449	0.00585	0.01834	0.04627	0.09259	0.15818
1095	0.03701	0.02641	0.01606	0.008	0.00463	0.0093	0.0259	0.05828	0.10869	0.17567
1100	0.03334	0.02314	0.01327	0.00687	0.00648	0.01541	0.03765	0.07533	0.13106	0.20001
1105	0.02841	0.01901	0.0107	0.00677	0.01023	0.02454	0.05245	0.09467	0.15384	0.22209
1110	0.024	0.01558	0.00917	0.00822	0.01609	0.03593	0.06908	0.11494	0.17576	0.24342
1115	0.02068	0.01333	0.00895	0.01137	0.02421	0.04934	0.08717	0.13639	0.19889	0.26421
1120	0.01728	0.01186	0.01068	0.01762	0.03666	0.06775	0.10998	0.16242	0.22291	0.28761
1125	0.01522	0.01247	0.01525	0.02775	0.05348	0.09091	0.13692	0.19197	0.25382	0.31334
1130	0.0149	0.01533	0.02285	0.04093	0.07303	0.11481	0.16351	0.21732	0.27414	0.33061
1135	0.01661	0.0212	0.03369	0.05858	0.09571	0.14077	0.18982	0.24111	0.29405	0.34379
1140	0.02168	0.03154	0.05021	0.08076	0.12382	0.17125	0.21951	0.27016	0.32005	0.36661
1145	0.03061	0.04605	0.07078	0.10722	0.15526	0.20482	0.25279	0.30325	0.34794	0.38834
1150	0.0422	0.06379	0.09169	0.13201	0.18177	0.23072	0.27348	0.31846	0.36018	0.38861
1155	0.06012	0.08567	0.1177	0.15937	0.2108	0.25691	0.29638	0.33489	0.37304	0.39805
1160	0.08443	0.1164	0.15134	0.19467	0.24736	0.29006	0.3256	0.35776	0.39499	0.41549
1165	0.11422	0.15027	0.18868	0.23398	0.28503	0.32429	0.36329	0.38666	0.423	0.44017
1170	0.14571	0.18524	0.22629	0.2682	0.31642	0.34959	0.37844	0.40254	0.43441	0.44884
1175	0.18355	0.22336	0.26424	0.30566	0.34764	0.37647	0.40065	0.42476	0.44659	0.46299
1180	0.21684	0.25776	0.2945	0.33491	0.37562	0.40149	0.4199	0.44294	0.45829	0.47176
1185	0.25598	0.29423	0.32857	0.36365	0.40228	0.42561	0.43999	0.45939	0.47198	0.47803
1190	0.29807	0.33119	0.36474	0.39565	0.43021	0.45113	0.46296	0.47756	0.48526	0.48996
1195	0.33669	0.36502	0.39614	0.42261	0.4538	0.46926	0.48019	0.49044	0.49666	0.49949
1200	0.37247	0.40041	0.42341	0.44714	0.47569	0.48805	0.49541	0.50471	0.50672	0.50571
1205	0.40819	0.43231	0.45278	0.47299	0.49959	0.50977	0.5151	0.51989	0.52102	0.51544
1210	0.43912	0.46176	0.47761	0.49504	0.52214	0.52739	0.52714	0.53219	0.52726	0.5202
1215	0.46609	0.48694	0.49843	0.51343	0.53336	0.53746	0.53536	0.53954	0.53245	0.52398
1220	0.49034	0.50462	0.51569	0.52133	0.53963	0.54231	0.54198	0.54147	0.53903	0.52632
1225	0.51559	0.52799	0.53176	0.53644	0.5511	0.5533	0.54968	0.54864	0.54444	0.52847
1230	0.5344	0.546	0.54562	0.55305	0.56691	0.57109	0.56549	0.55874	0.5492	0.53029
1235	0.53589	0.54664	0.54161	0.5441	0.56406	0.5646	0.56569	0.55607	0.54434	0.51896
1240	0.56299	0.56674	0.56244	0.57166	0.58279	0.58386	0.56329	0.56125	0.54844	0.52751
1245	0.57354	0.57695	0.57633	0.57766	0.58541	0.58398	0.57184	0.56648	0.55299	0.52927
1250	0.56541	0.569	0.56151	0.56276	0.57454	0.56581	0.55011	0.54556	0.52963	0.50703
1255	0.58867	0.60376	0.58278	0.59004	0.59026	0.58458	0.57001	0.56566	0.54533	0.52379
1260	0.58659	0.59169	0.5874	0.58705	0.59072	0.58497	0.56741	0.56768	0.54211	0.51637
1265	0.60175	0.60929	0.59789	0.59497	0.60966	0.59282	0.57413	0.5705	0.54803	0.52515
1270	0.60011	0.60173	0.59339	0.59129	0.59839	0.58742	0.5778	0.56764	0.54646	0.51495
1275	0.60426	0.60118	0.59041	0.59167	0.59908	0.59259	0.58111	0.56679	0.54136	0.50699
1280	0.62369	0.628	0.60345	0.61001	0.61909	0.61335	0.59549	0.58145	0.55252	0.5105
1285	0.63862	0.63381	0.61598	0.61734	0.62698	0.61713	0.59686	0.58225	0.55461	0.51657
1290	0.64311	0.64076	0.62566	0.62336	0.63237	0.6222	0.60145	0.58163	0.55604	0.51393
1295	0.64026	0.63945	0.61997	0.61941	0.6294	0.61869	0.59431	0.57509	0.54989	0.50297
1300	0.64419	0.64254	0.62181	0.62099	0.62993	0.61771	0.59351	0.57308	0.5461	0.50335
1305	0.63983	0.63674	0.61659	0.61416	0.62297	0.60645	0.58094	0.56043	0.53087	0.49214
1310	0.63493	0.62565	0.60741	0.60056	0.61474	0.59622	0.5676	0.55166	0.521	0.47999
1315	0.63366	0.62557	0.60494	0.59216	0.59787	0.58371	0.55849	0.54157	0.51481	0.46686
1320	0.62735	0.61969	0.59777	0.59228	0.59514	0.5805	0.55706	0.53709	0.50561	0.45377
1325	0.62669	0.62439	0.59946	0.60291	0.60238	0.58784	0.56214	0.54054	0.50281	0.44779
1330	0.63951	0.63555	0.61433	0.61858	0.61946	0.60589	0.57496	0.55092	0.50695	0.44778
1335	0.6434	0.63789	0.62044	0.61729	0.61811	0.60633	0.57538	0.55012	0.50611	0.44566
1340	0.65489	0.65204	0.63431	0.62872	0.63013	0.61824	0.58394	0.55869	0.51663	0.44824
1345	0.64834	0.64861	0.62666	0.62436	0.62538	0.61234	0.57813	0.55445	0.50825	0.43521
1350	0.6496	0.64804	0.62016	0.62361	0.62768	0.61216	0.57657	0.55102	0.50037	0.42214
1355	0.65286	0.65901	0.63774	0.63469	0.63479	0.62014	0.587	0.55765	0.50423	0.42114
1430	0.64449	0.64014	0.62105	0.59609	0.58471	0.55706	0.49409	0.42383	0.32217	0.21218
1435	0.63124	0.62421	0.61501	0.59725	0.58329	0.54781	0.4864	0.4087	0.30434	0.19385
1440	0.64023	0.63039	0.61541	0.60227	0.58717	0.54787	0.48139	0.40037	0.29371	0.18129
1445	0.65226	0.64894	0.62637	0.61675	0.59732	0.55264	0.48214	0.39396	0.28413	0.17467
1450	0.65624	0.65724	0.6323	0.619	0.59646	0.55023	0.47857	0.38309	0.26895	0.16295
1455	0.65199	0.65583	0.62542	0.60939	0.58889	0.53739	0.46207	0.36429	0.24844	0.14848
1460	0.66396	0.66241	0.63316	0.61624	0.58855	0.53366	0.45224	0.34884	0.23352	0.13935
1465	0.67925	0.67669	0.65101	0.6308	0.59921	0.53968	0.45081	0.33987	0.22084	0.13299
1470	0.67211	0.65021	0.62429	0.60589	0.57359	0.51144	0.42053	0.30777	0.19479	0.11681
1475	0.67674	0.66086	0.63479	0.60851	0.57574	0.50796	0.40939	0.29429	0.18051	0.10916
1480	0.67718	0.66658	0.63896	0.61089	0.57765	0.50462	0.40045	0.28179	0.16829	0.10323
1485	0.66475	0.65186	0.62591	0.59781	0.56009	0.48499	0.37921	0.2585	0.14913	0.09462
1490	0.64959	0.63427	0.60788	0.57452	0.53621	0.45776	0.35175	0.22934	0.12934	0.08625
1495	0.63928	0.62784	0.59672	0.55929	0.51876	0.43693	0.32945	0.20665	0.11349	0.08044
1500	0.62065	0.60936	0.5782	0.54763	0.49854	0.41559	0.30051	0.18298	0.09661	0.07476
1505	0.6174	0.5985	0.57136	0.54147	0.48554	0.39812	0.27852	0.16391	0.08316	0.07141
1510	0.62759	0.59358	0.57115	0.52809	0.47071	0.37707	0.25726	0.14372	0.07231	0.07032
1515	0.63368	0.59836	0.57131	0.52248	0.46421	0.36364	0.23898	0.12709	0.06482	0.06954
1520	0.63838	0.60749	0.56962	0.51892	0.45526	0.34821	0.22009	0.11087	0.05717	0.06913
1525	0.65064	0.62527	0.58163	0.52485	0.45355	0.33674	0.20683	0.09826	0.05215	0.07136
1530	0.67079	0.6348	0.59054	0.52753	0.44892	0.32356	0.18775	0.08389	0.04743	0.07491
1535	0.66476	0.62035	0.57935	0.51268	0.43264	0.30108	0.16374	0.06847	0.04176	0.07614
1540	0.65005	0.61125	0.57174	0.49622	0.41066	0.27389	0.14019	0.05499	0.03854	0.07834
1545	0.64477	0.61236	0.56316	0.48804	0.39053	0.25161	0.12138	0.04533	0.03702	0.08114
1550	0.63436	0.5962	0.54497	0.46596	0.35934	0.22186	0.09966	0.03576	0.03576	0.08213
1555	0.61209	0.58086	0.51919	0.43761	0.33139	0.19289	0.07936	0.02721	0.03553	0.08251
1560	0.60673	0.56878	0.50312	0.41454	0.30564	0.16668	0.06241	0.02176	0.03673	0.08474
1565	0.59543	0.55289	0.48134	0.39025	0.27661	0.14202	0.04741	0.01774	0.03878	0.08672
1570	0.5838	0.53807	0.46205	0.36191	0.24316	0.11504	0.03426	0.01582	0.0409	0.08794
1575	0.58129	0.54291	0.45525	0.34723	0.22006	0.09587	0.02458	0.01572	0.04567	0.09249
1580	0.58499	0.54134	0.44554	0.33346	0.20126	0.07955	0.01772	0.01737	0.05122	0.09832
1585	0.57675	0.52407	0.42479	0.30794	0.17585	0.06197	0.01233	0.01974	0.05618	0.10134
1590	0.55385	0.49359	0.39331	0.27261	0.14502	0.04404	0.00865	0.02243	0.0585	0.10189
1595	0.53034	0.47506	0.37149	0.24614	0.12026	0.03105	0.00751	0.02751	0.0633	0.10399
1600	0.5213	0.46271	0.35294	0.22317	0.09966	0.02089	0.00832	0.03346	0.06929	0.10769
1605	0.50513	0.43145	0.31958	0.18978	0.07531	0.0126	0.01056	0.03907	0.07381	0.10926
1610	0.48989	0.40189	0.28954	0.16169	0.05671	0.00736	0.01434	0.04412	0.07715	0.11026
1615	0.48263	0.38513	0.26501	0.13706	0.04078	0.00532	0.02017	0.05184	0.08323	0.11469
1620	0.46151	0.36467	0.24042	0.11361	0.02784	0.00547	0.02702	0.06001	0.08882	0.11545
1625	0.42688	0.32807	0.20285	0.0863	0.01691	0.00748	0.03357	0.06514	0.09002	0.11263
1630	0.41684	0.31094	0.18043	0.06813	0.01026	0.01242	0.04314	0.07609	0.09954	0.11871
1635	0.38666	0.27648	0.15034	0.04899	0.00584	0.01799	0.0513	0.08165	0.10209	0.11734
1640	0.37051	0.25002	0.12589	0.03414	0.0053	0.0263	0.06211	0.09154	0.10811	0.1198
1645	0.33694	0.22071	0.10074	0.02187	0.00721	0.03547	0.07196	0.09911	0.11309	0.12051
1650	0.30408	0.18578	0.07641	0.01384	0.01138	0.04501	0.08091	0.10507	0.11632	0.11881
1655	0.27169	0.15409	0.05605	0.00794	0.01765	0.05361	0.08627	0.10734	0.11456	0.11514
1660	0.2489	0.13158	0.04125	0.00712	0.02709	0.06664	0.09967	0.1177	0.12201	0.11976
1665	0.21341	0.10444	0.02772	0.00904	0.03679	0.07794	0.1095	0.12532	0.12527	0.12014
1670	0.17914	0.07772	0.01672	0.01255	0.04687	0.08662	0.11511	0.1266	0.12357	0.11593
1675	0.14879	0.05773	0.01133	0.01977	0.06012	0.09984	0.12479	0.13405	0.12695	0.11576
1680	0.12312	0.04221	0.00942	0.02867	0.07212	0.11137	0.13465	0.13989	0.13048	0.11601
1685	0.09625	0.02843	0.01033	0.03887	0.08591	0.12294	0.14195	0.14538	0.13418	0.11459
1690	0.06924	0.01826	0.01511	0.04921	0.09433	0.12704	0.14428	0.14414	0.12994	0.10911
1695	0.05073	0.01308	0.02276	0.06096	0.10685	0.13484	0.14814	0.14571	0.12918	0.10785
1700	0.03494	0.01218	0.03204	0.07392	0.11958	0.14626	0.15602	0.14905	0.1303	0.10692

## Sheet: Sheet5
Fig.1f
lambda	25	30	35	40	45	50	55	60	65	70
400	0.270118	0.267502	0.263381	0.257318	0.248919	0.23795	0.224583	0.209875	0.196788	0.192355
405	0.257955	0.254675	0.249763	0.242771	0.233281	0.221024	0.206112	0.189516	0.17408	0.166709
410	0.245762	0.241885	0.236265	0.228444	0.217985	0.204584	0.188303	0.170038	0.152523	0.142536
415	0.233601	0.229209	0.22298	0.214446	0.203153	0.188773	0.171323	0.151638	0.13236	0.120149
420	0.220178	0.215358	0.208628	0.199516	0.187556	0.172399	0.154035	0.133255	0.112637	0.0987601
425	0.20853	0.203391	0.196281	0.18672	0.174229	0.158444	0.13933	0.117643	0.0959109	0.0806406
430	0.197588	0.192211	0.184813	0.174905	0.161996	0.145708	0.12599	0.103574	0.0809542	0.0645839
435	0.187476	0.181948	0.174356	0.1642	0.150979	0.134304	0.114113	0.0911271	0.0678204	0.0506175
440	0.178474	0.172867	0.165155	0.154827	0.141368	0.124381	0.103799	0.0803399	0.0564764	0.038622
445	0.170876	0.165238	0.15745	0.146985	0.133316	0.116038	0.0950844	0.0711821	0.0468132	0.0283972
450	0.164968	0.159314	0.151453	0.140839	0.126933	0.109327	0.0879637	0.0635879	0.0387073	0.0197656
455	0.163763	0.157541	0.14901	0.137642	0.122935	0.104526	0.0824146	0.0574107	0.0320947	0.0129877
460	0.159077	0.153262	0.145064	0.133902	0.119233	0.100671	0.0782239	0.0527331	0.0268332	0.0071098
465	0.159931	0.153978	0.145509	0.133926	0.118689	0.099449	0.0762724	0.0500931	0.0236627	0.00370438
470	0.162757	0.156363	0.147303	0.134996	0.118949	0.0988963	0.0750284	0.0484444	0.0221102	0.0030116
475	0.167326	0.16025	0.150359	0.137122	0.120138	0.0992788	0.0749231	0.0484199	0.0230596	0.00622946
480	0.173002	0.164993	0.154053	0.139746	0.121819	0.100341	0.0759571	0.0503618	0.027292	0.0146736
485	0.178896	0.169744	0.157617	0.142228	0.123526	0.101849	0.0781838	0.0546655	0.0355799	0.0294699
490	0.183941	0.173539	0.160228	0.143925	0.124839	0.103634	0.0817094	0.0617029	0.0484887	0.051178
495	0.187081	0.175479	0.161177	0.144337	0.125478	0.105636	0.0866524	0.0716713	0.0660877	0.0793632
500	0.19294	0.18018	0.165059	0.14805	0.130038	0.112489	0.0977181	0.0893514	0.0931657	0.118617
505	0.190025	0.176653	0.161459	0.145226	0.129184	0.115157	0.105794	0.104973	0.118514	0.155418
510	0.182922	0.169476	0.154891	0.140252	0.127087	0.117477	0.114244	0.121288	0.144183	0.191185
515	0.170881	0.157995	0.144771	0.132544	0.123038	0.118438	0.121539	0.136047	0.167105	0.222142
520	0.154126	0.142484	0.131349	0.122204	0.116815	0.117292	0.126229	0.147015	0.184347	0.244998
525	0.132733	0.123025	0.114617	0.108983	0.107772	0.112865	0.126575	0.151992	0.19351	0.257555
530	0.107766	0.100679	0.0955087	0.0935605	0.0962233	0.105095	0.122239	0.150576	0.194415	0.260147
535	0.0814605	0.0776973	0.076103	0.0776622	0.0834624	0.0949093	0.114026	0.143813	0.188703	0.255192
540	0.0625529	0.0619048	0.0630523	0.066799	0.07432	0.087312	0.10805	0.139493	0.185735	0.252943
545	0.0454686	0.0459606	0.0482641	0.0536153	0.0634328	0.0790474	0.101753	0.133543	0.178307	0.242943
550	0.0316279	0.0342518	0.0397336	0.048674	0.0611118	0.0769964	0.0972919	0.125023	0.165721	0.227523
555	0.0278098	0.0337898	0.0414736	0.0502706	0.0599973	0.0717514	0.0883303	0.11407	0.154618	0.217286
560	0.0327886	0.0379515	0.0433223	0.0490663	0.0560753	0.0661975	0.0827267	0.110502	0.154709	0.22029
565	0.0367724	0.0407775	0.0447873	0.048416	0.05293	0.0634931	0.0876315	0.127722	0.178068	0.235321
570	0.0441747	0.044976	0.0428838	0.0419962	0.0537489	0.0876486	0.134036	0.169009	0.181315	0.192964
575	0.0403262	0.0321592	0.0339787	0.0628179	0.117876	0.165791	0.166881	0.119347	0.127207	0.28114
580	0.0214588	0.0482442	0.111955	0.185281	0.213028	0.145271	0.0506169	0.27353	0.551482	0.666229
585	0.119539	0.197335	0.249359	0.218694	0.0655684	0.142848	0.592151	0.784528	0.839499	0.847899
590	0.278375	0.273111	0.157604	0.00946118	0.465086	0.820776	0.918489	0.946471	0.954265	0.953518
595	0.207106	0.0313475	0.200912	0.733095	0.921002	0.970911	0.98652	0.992286	0.994663	0.995663
600	0.0753447	0.552976	0.85714	0.95196	0.981241	0.991519	0.99562	0.997448	0.998344	0.998827
605	0.79059	0.919891	0.968054	0.986144	0.993401	0.996547	0.998021	0.998767	0.999174	0.999418
610	0.953017	0.977688	0.989136	0.994458	0.997002	0.998271	0.998936	0.999306	0.999524	0.999665
615	0.984286	0.991333	0.99519	0.997261	0.998378	0.998995	0.999348	0.999559	0.999692	0.999782
620	0.993103	0.995789	0.997437	0.998417	0.998996	0.999342	0.999554	0.999689	0.999779	0.999842
625	0.996342	0.997595	0.99843	0.998967	0.999308	0.999525	0.999666	0.99976	0.999826	0.999874
630	0.997761	0.998441	0.998924	0.999255	0.999477	0.999626	0.999728	0.999799	0.999851	0.999891
635	0.998476	0.998887	0.999195	0.999417	0.999574	0.999684	0.999763	0.99982	0.999864	0.999899
640	0.998867	0.999138	0.999351	0.999511	0.999629	0.999715	0.999779	0.999828	0.999867	0.999899
645	0.999091	0.999283	0.99944	0.999562	0.999656	0.999727	0.999782	0.999826	0.999862	0.999893
650	0.999221	0.999366	0.999487	0.999586	0.999663	0.999724	0.999773	0.999814	0.999849	0.99988
655	0.999291	0.999405	0.999504	0.999586	0.999652	0.999706	0.999751	0.999789	0.999824	0.999858
660	0.999319	0.999413	0.999495	0.999565	0.999623	0.999671	0.999712	0.999749	0.999784	0.999821
665	0.999313	0.999391	0.99946	0.99952	0.99957	0.999612	0.99965	0.999685	0.999721	0.999762
670	0.999273	0.999338	0.999396	0.999445	0.999486	0.999521	0.999552	0.999583	0.999619	0.999665
675	0.999195	0.999247	0.999292	0.999328	0.999357	0.999378	0.999396	0.999416	0.999447	0.999497
680	0.999068	0.999104	0.999132	0.999149	0.999154	0.99915	0.99914	0.999134	0.999146	0.999193
685	0.998874	0.998887	0.998886	0.998868	0.99883	0.998773	0.998702	0.998631	0.998583	0.998598
690	0.998581	0.998557	0.998506	0.998423	0.998299	0.99813	0.997917	0.997678	0.997456	0.997336
695	0.998131	0.998039	0.997895	0.997681	0.997375	0.996952	0.996393	0.995698	0.994932	0.99428
700	0.997419	0.997199	0.996869	0.996382	0.995668	0.99463	0.993143	0.991075	0.988385	0.985369
705	0.996241	0.995763	0.995038	0.993932	0.992222	0.989527	0.985204	0.978196	0.966943	0.949898
710	0.994226	0.993201	0.991591	0.98899	0.984616	0.976872	0.962263	0.932571	0.867459	0.721534
715	0.990534	0.988258	0.984464	0.977788	0.965123	0.938493	0.874404	0.696692	0.287942	0.290544
720	0.983226	0.977793	0.967928	0.948314	0.90397	0.785473	0.441638	0.108548	0.472854	0.719579
725	0.96724	0.952767	0.923133	0.853372	0.660772	0.200859	0.181797	0.549706	0.731194	0.817551
730	0.927364	0.882493	0.776029	0.497683	0.0650759	0.261885	0.572075	0.718087	0.787754	0.828113
735	0.810756	0.651835	0.303204	0.0332159	0.315519	0.572154	0.694773	0.751316	0.77818	0.793962
740	0.452211	0.116048	0.0690689	0.353744	0.563567	0.667418	0.712315	0.724616	0.718084	0.704545
745	0.0182277	0.144181	0.386609	0.553086	0.639316	0.673376	0.671666	0.641344	0.588077	0.526997
750	0.237777	0.418692	0.543995	0.61223	0.635845	0.621981	0.571076	0.482435	0.371025	0.293965
755	0.450785	0.537477	0.586805	0.599772	0.575749	0.509654	0.396967	0.258335	0.178912	0.250704
760	0.531739	0.562493	0.564912	0.532878	0.457655	0.333517	0.187477	0.120731	0.218554	0.408349
765	0.537485	0.529445	0.49079	0.411033	0.284987	0.143204	0.0878388	0.193166	0.378901	0.549561
770	0.490693	0.446744	0.365948	0.244729	0.113967	0.0664073	0.16671	0.3424	0.50361	0.627968
775	0.398207	0.319693	0.208332	0.0928948	0.0513236	0.139785	0.3016	0.454323	0.571262	0.660263
780	0.269105	0.17179	0.0750832	0.0405739	0.115347	0.260546	0.40443	0.515582	0.596509	0.66047
785	0.132753	0.0578171	0.0330971	0.0957899	0.222821	0.356426	0.462553	0.537355	0.590226	0.63433
790	0.0405499	0.0284972	0.0825523	0.191357	0.312639	0.413366	0.483863	0.528473	0.557067	0.582759
795	0.0274604	0.0761787	0.167946	0.275015	0.368928	0.436109	0.47571	0.493347	0.498667	0.506303
800	0.0772381	0.153623	0.245213	0.330226	0.393822	0.430814	0.44249	0.434483	0.417838	0.411575
805	0.148682	0.224247	0.298245	0.356916	0.39228	0.401856	0.387455	0.356282	0.32456	0.319225
810	0.212288	0.273656	0.325577	0.358993	0.368649	0.353085	0.315847	0.269622	0.240379	0.261209
815	0.256933	0.300184	0.330262	0.340363	0.326542	0.289137	0.236834	0.192485	0.19077	0.256835
820	0.280859	0.305902	0.315609	0.304491	0.270355	0.217965	0.165318	0.145387	0.188652	0.29636
825	0.285753	0.2937	0.284889	0.255436	0.206776	0.151467	0.117706	0.138622	0.224378	0.353988
830	0.273966	0.26627	0.241366	0.198302	0.144738	0.102506	0.10345	0.166072	0.277386	0.40968
835	0.247891	0.226661	0.189626	0.14068	0.095274	0.0807665	0.120582	0.211981	0.330238	0.45371
840	0.210572	0.179217	0.13635	0.0920583	0.0677045	0.0873689	0.157654	0.260781	0.373189	0.483167
845	0.166248	0.129954	0.0897035	0.0609342	0.0650594	0.11474	0.201135	0.302481	0.402623	0.498264
850	0.120465	0.0859847	0.0572193	0.0512879	0.0829989	0.151752	0.240991	0.332555	0.418149	0.500189
855	0.0796132	0.0539739	0.043165	0.061136	0.1129	0.188745	0.271736	0.349785	0.420621	0.490269
860	0.0495608	0.0380078	0.0470026	0.084123	0.145978	0.219511	0.29121	0.354545	0.411311	0.469912
865	0.0338926	0.0382172	0.0641342	0.112668	0.175731	0.240979	0.299162	0.347915	0.391765	0.440904
870	0.0328146	0.051151	0.0882197	0.14042	0.19837	0.252185	0.296326	0.331404	0.363982	0.405828
875	0.0434458	0.0715098	0.113381	0.163179	0.212234	0.253391	0.284013	0.306985	0.330686	0.368342
880	0.0612053	0.0940051	0.13532	0.178726	0.217063	0.245602	0.26403	0.277262	0.295472	0.33302
885	0.0814211	0.114546	0.151517	0.186325	0.213473	0.230325	0.23866	0.245424	0.262436	0.30435
890	0.100312	0.130493	0.160841	0.186189	0.202654	0.209538	0.210702	0.215077	0.235493	0.285487
895	0.11535	0.140516	0.163177	0.179189	0.186259	0.185632	0.183252	0.189603	0.21727	0.277111
900	0.12518	0.144277	0.15911	0.166672	0.166314	0.161254	0.159261	0.171362	0.208315	0.277351
905	0.129375	0.14214	0.149707	0.150326	0.145059	0.138968	0.140924	0.161077	0.207094	0.28276
910	0.128179	0.134974	0.136407	0.132094	0.124772	0.120877	0.129242	0.157778	0.210714	0.289558
915	0.122329	0.124001	0.120872	0.113955	0.107389	0.10816	0.123807	0.159251	0.215918	0.294603
920	0.112908	0.110678	0.104848	0.0976929	0.0942052	0.100899	0.123085	0.162789	0.219871	0.295784
925	0.101197	0.0965256	0.0899275	0.0846023	0.0856401	0.0981661	0.124942	0.165875	0.220586	0.292097
930	0.0885871	0.0830134	0.0773967	0.0753443	0.0812724	0.0983793	0.127191	0.166593	0.217037	0.283591
935	0.0763929	0.0713314	0.0680041	0.0698409	0.0800066	0.0997265	0.128029	0.163839	0.209183	0.271333
940	0.0656814	0.062229	0.0618838	0.067388	0.0804027	0.100548	0.12624	0.157321	0.197858	0.257285
945	0.0571876	0.055977	0.0586337	0.066895	0.0810048	0.0995908	0.121302	0.14757	0.184774	0.244231
950	0.0511924	0.0523409	0.0574373	0.0671328	0.0805917	0.0961372	0.113383	0.135851	0.172311	0.235282
955	0.0475535	0.0507097	0.0572845	0.0669725	0.078332	0.0900451	0.103301	0.124057	0.163204	0.233206
960	0.0457825	0.0502528	0.057171	0.0655495	0.073859	0.081741	0.0924519	0.114475	0.159983	0.239551
965	0.0451757	0.0500927	0.0562585	0.0623556	0.0672764	0.0721494	0.0826249	0.109362	0.164288	0.254075
970	0.0449667	0.0494543	0.0539797	0.0572776	0.0591399	0.0626082	0.0757623	0.110468	0.176363	0.274761
975	0.0444493	0.0477591	0.0500788	0.0505791	0.0503763	0.0546809	0.0735893	0.118572	0.19495	0.298453
980	0.0430784	0.0446894	0.0446285	0.0428682	0.0421832	0.0499298	0.0772579	0.133278	0.217688	0.321728
985	0.0405275	0.0402121	0.03802	0.035045	0.0358921	0.049648	0.087064	0.153092	0.241692	0.341506
990	0.0367053	0.0345527	0.0308837	0.0281507	0.0327243	0.0545846	0.102425	0.175948	0.264359	0.355559
995	0.0317527	0.0281713	0.0240391	0.0232679	0.0336309	0.0648337	0.122061	0.19967	0.283702	0.36251
1000	0.0260258	0.0217117	0.0183924	0.0213556	0.0391221	0.079857	0.14438	0.222503	0.298696	0.362039
1005	0.0200335	0.0159108	0.0148118	0.0231116	0.049225	0.0987071	0.167923	0.243474	0.30946	0.355221
1010	0.0144076	0.011539	0.0140354	0.0288885	0.0635271	0.120278	0.191669	0.262572	0.3175	0.345411
1015	0.00979592	0.00927877	0.016568	0.0387021	0.0814078	0.143717	0.215406	0.280992	0.32607	0.33936
1020	0.00682638	0.00968033	0.0226622	0.0523006	0.102221	0.16861	0.239784	0.301156	0.340353	0.347789
1025	0.00602365	0.0131089	0.0323529	0.0693468	0.125588	0.195228	0.266423	0.32663	0.366866	0.382573
1030	0.00778434	0.0197489	0.0455264	0.0895553	0.151519	0.224513	0.297676	0.361429	0.411229	0.449087
1035	0.0123731	0.0296789	0.0621038	0.112948	0.18062	0.25809	0.336265	0.408772	0.474818	0.539561
1040	0.0199546	0.0429356	0.0821177	0.13987	0.213926	0.297793	0.384249	0.469092	0.552299	0.636276
1045	0.0306848	0.0596711	0.105903	0.17112	0.252838	0.345234	0.442111	0.539191	0.633852	0.723459
1050	0.044795	0.0802322	0.134108	0.207778	0.298648	0.400971	0.507925	0.612934	0.709869	0.793712
1055	0.0626624	0.1052	0.167615	0.25091	0.351951	0.463847	0.577517	0.683569	0.774482	0.846678
1060	0.0848813	0.135391	0.207394	0.301191	0.412173	0.531005	0.645878	0.746219	0.826126	0.885344
1065	0.112276	0.171759	0.254218	0.358498	0.477405	0.598605	0.708764	0.798705	0.865933	0.913274
1070	0.145777	0.215109	0.308227	0.421541	0.544589	0.662801	0.763553	0.840969	0.896035	0.933471
1075	0.186217	0.265766	0.368604	0.487914	0.610266	0.720702	0.809365	0.874176	0.918638	0.948191
1080	0.234079	0.323306	0.43353	0.55459	0.671434	0.770802	0.846601	0.89993	0.935626	0.959043
1085	0.289057	0.386222	0.50026	0.618443	0.72598	0.812749	0.876288	0.919781	0.948447	0.967138
1090	0.350118	0.45234	0.565973	0.677172	0.773081	0.847164	0.899766	0.935117	0.958222	0.973269
1095	0.415189	0.518813	0.627948	0.729226	0.812674	0.874964	0.918238	0.946998	0.965736	0.977968
1100	0.481712	0.582951	0.684303	0.77409	0.845378	0.897257	0.932784	0.956265	0.971575	0.981617
1105	0.546964	0.642532	0.733985	0.811931	0.872074	0.915072	0.944273	0.963547	0.976159	0.984486
1110	0.608531	0.696075	0.776704	0.84335	0.893709	0.929303	0.953387	0.969313	0.979792	0.986765
1115	0.664741	0.742959	0.812797	0.869195	0.911203	0.940706	0.960665	0.97392	0.982702	0.988596
1120	0.714647	0.783176	0.842903	0.890336	0.925348	0.949879	0.966517	0.977631	0.985053	0.99008
1125	0.757983	0.817154	0.86781	0.907587	0.936809	0.957296	0.971254	0.980644	0.98697	0.991295
1130	0.794967	0.845549	0.888308	0.921658	0.946123	0.963325	0.975115	0.98311	0.988545	0.992297
1135	0.826172	0.869136	0.905159	0.933163	0.95373	0.968258	0.978286	0.985143	0.989849	0.99313
1140	0.852291	0.888662	0.919016	0.9426	0.959975	0.97232	0.980907	0.986832	0.990937	0.993828
1145	0.874037	0.9048	0.930425	0.950366	0.965125	0.975683	0.983087	0.988243	0.99185	0.994415
1150	0.892122	0.918161	0.939857	0.956795	0.969402	0.978487	0.984914	0.989431	0.992622	0.994913
1155	0.907135	0.929226	0.947671	0.962133	0.972967	0.980835	0.986451	0.990435	0.993277	0.995337
1160	0.919632	0.938434	0.954182	0.966596	0.975959	0.982816	0.987753	0.991289	0.993836	0.9957
1165	0.930049	0.946113	0.959626	0.97034	0.978482	0.984493	0.988861	0.992019	0.994315	0.996012
1170	0.938762	0.952549	0.964202	0.973501	0.980621	0.985922	0.989809	0.992646	0.994727	0.996281
1175	0.946076	0.957964	0.968066	0.976181	0.982443	0.987145	0.990624	0.993186	0.995084	0.996514
1180	0.952236	0.962538	0.971342	0.978464	0.984001	0.988196	0.991326	0.993652	0.995392	0.996716
1185	0.957452	0.966423	0.974135	0.980418	0.985342	0.989102	0.991933	0.994057	0.99566	0.996891
1190	0.961881	0.969732	0.976524	0.982096	0.986497	0.989886	0.992461	0.994409	0.995893	0.997043
1195	0.965656	0.972564	0.978576	0.983543	0.987497	0.990567	0.992919	0.994715	0.996095	0.997174
1200	0.968892	0.974998	0.980346	0.984796	0.988365	0.991159	0.993318	0.994982	0.996272	0.997289
1205	0.971675	0.977099	0.981879	0.985884	0.989122	0.991677	0.993667	0.995214	0.996425	0.997388
1210	0.974076	0.978918	0.98321	0.986832	0.989782	0.992128	0.993972	0.995417	0.996557	0.997473
1215	0.976156	0.980497	0.98437	0.98766	0.990359	0.992523	0.994237	0.995592	0.996672	0.997546
1220	0.977961	0.981872	0.985381	0.988383	0.990864	0.992868	0.994469	0.995745	0.99677	0.997608
1225	0.979537	0.983074	0.986268	0.989018	0.991306	0.99317	0.99467	0.995876	0.996854	0.997659
1230	0.980913	0.984126	0.987045	0.989574	0.991694	0.993433	0.994844	0.995989	0.996924	0.997702
1235	0.982119	0.98505	0.987727	0.990062	0.992033	0.993662	0.994995	0.996084	0.996982	0.997736
1240	0.983176	0.98586	0.988326	0.99049	0.992329	0.99386	0.995123	0.996163	0.997029	0.997761
1245	0.984106	0.986573	0.988852	0.990865	0.992587	0.994031	0.995231	0.996229	0.997065	0.99778
1250	0.984925	0.9872	0.989314	0.991193	0.99281	0.994177	0.995322	0.99628	0.997092	0.99779
1255	0.985645	0.987752	0.989719	0.991478	0.993003	0.9943	0.995395	0.996319	0.997108	0.997794
1260	0.98628	0.988236	0.990073	0.991725	0.993167	0.994402	0.995452	0.996346	0.997116	0.997791
1265	0.986838	0.988661	0.990382	0.991938	0.993305	0.994484	0.995494	0.996362	0.997115	0.997782
1270	0.987329	0.989033	0.990649	0.992119	0.993419	0.994548	0.995523	0.996366	0.997106	0.997766
1275	0.987759	0.989356	0.990879	0.992272	0.99351	0.994594	0.995537	0.99636	0.997087	0.997743
1280	0.988134	0.989636	0.991074	0.992397	0.993581	0.994624	0.995538	0.996343	0.997061	0.997713
1285	0.98846	0.989875	0.991238	0.992497	0.993632	0.994638	0.995526	0.996315	0.997025	0.997676
1290	0.988741	0.990078	0.991371	0.992574	0.993663	0.994636	0.995502	0.996277	0.996981	0.997632
1295	0.98898	0.990247	0.991478	0.992628	0.993676	0.994619	0.995464	0.996227	0.996927	0.997581
1300	0.989182	0.990384	0.991558	0.992661	0.993672	0.994587	0.995413	0.996167	0.996864	0.997521
1305	0.989347	0.990491	0.991613	0.992672	0.993649	0.994539	0.995349	0.996095	0.99679	0.997454
1310	0.98948	0.99057	0.991644	0.992663	0.993608	0.994476	0.995272	0.99601	0.996707	0.997377
1315	0.989581	0.990622	0.991652	0.992634	0.993551	0.994397	0.99518	0.995914	0.996612	0.997291
1320	0.989652	0.990648	0.991637	0.992585	0.993474	0.994302	0.995074	0.995803	0.996505	0.997195
1325	0.989694	0.990648	0.991599	0.992516	0.99338	0.99419	0.994952	0.995678	0.996385	0.997087
1330	0.989708	0.990623	0.991539	0.992426	0.993267	0.994061	0.994813	0.995538	0.996251	0.996967
1335	0.989694	0.990573	0.991457	0.992315	0.993135	0.993913	0.994658	0.995382	0.996103	0.996835
1340	0.989654	0.990499	0.991351	0.992183	0.992982	0.993746	0.994483	0.995208	0.995938	0.996687
1345	0.989587	0.990399	0.991222	0.992028	0.992807	0.993558	0.994288	0.995015	0.995754	0.996524
1350	0.989491	0.990273	0.991067	0.991849	0.992609	0.993346	0.99407	0.994799	0.99555	0.996341
1355	0.989368	0.99012	0.990887	0.991645	0.992386	0.99311	0.993828	0.99456	0.995323	0.996139
1360	0.989214	0.989938	0.990678	0.991413	0.992134	0.992845	0.993558	0.994293	0.995071	0.995913
1365	0.989031	0.989727	0.990441	0.991152	0.991855	0.992553	0.99326	0.993998	0.994791	0.995663
1370	0.988818	0.989487	0.990174	0.990861	0.991544	0.992228	0.992929	0.99367	0.99448	0.995384
1375	0.988573	0.989214	0.989875	0.990538	0.9912	0.991869	0.992562	0.993308	0.994135	0.995073
1380	0.988294	0.988908	0.989541	0.990179	0.990819	0.991471	0.992157	0.992905	0.99375	0.994726
1385	0.987981	0.988567	0.989172	0.989783	0.990399	0.991033	0.991708	0.992458	0.993322	0.994338
1390	0.987629	0.988185	0.98876	0.989342	0.989932	0.990545	0.991208	0.991959	0.992843	0.993902
1395	0.987236	0.987762	0.988305	0.988855	0.989416	0.990005	0.990652	0.991402	0.992306	0.993411
1400	0.986802	0.987295	0.987804	0.98832	0.988848	0.989408	0.990037	0.990783	0.991706	0.992861
1405	0.986322	0.986781	0.987252	0.98773	0.988221	0.988748	0.989353	0.990093	0.991033	0.992241
1410	0.985791	0.986212	0.986643	0.987077	0.987525	0.988014	0.98859	0.989317	0.990274	0.991538
1415	0.985229	0.985607	0.98599	0.986375	0.986772	0.987213	0.987751	0.988459	0.989427	0.990748
1420	0.984584	0.984918	0.98525	0.985579	0.985919	0.986305	0.986797	0.987479	0.988457	0.98984
1425	0.983873	0.984156	0.98443	0.984696	0.984968	0.985289	0.985724	0.986371	0.987352	0.988798
1430	0.983088	0.983315	0.983524	0.983716	0.98391	0.984151	0.984515	0.985114	0.986091	0.9876
1435	0.982224	0.982387	0.982521	0.982628	0.982728	0.982874	0.98315	0.983684	0.984645	0.986217
1440	0.981269	0.981359	0.981407	0.981414	0.981405	0.981434	0.9816	0.982049	0.982977	0.984609
1445	0.980215	0.980223	0.980171	0.980062	0.979922	0.979811	0.979839	0.980176	0.981052	0.982736
1450	0.97905	0.978963	0.978796	0.978551	0.978254	0.977973	0.977829	0.978019	0.978813	0.98054
1455	0.977759	0.977562	0.977261	0.976855	0.976371	0.975882	0.975524	0.975522	0.976196	0.977945
1460	0.976324	0.976002	0.975543	0.974946	0.974238	0.973494	0.972868	0.972615	0.973117	0.974859
1465	0.974732	0.974262	0.97362	0.972796	0.971817	0.970762	0.969798	0.96922	0.969479	0.971169
1470	0.972962	0.972322	0.971462	0.97037	0.969064	0.967626	0.966239	0.965237	0.965157	0.966729
1475	0.970989	0.970149	0.969034	0.96762	0.965918	0.964008	0.962086	0.960533	0.959982	0.961337
1480	0.968786	0.967711	0.966293	0.964493	0.96231	0.959815	0.957216	0.954941	0.953741	0.954736
1485	0.966319	0.964969	0.96319	0.960927	0.958156	0.954934	0.951474	0.948252	0.946157	0.946577
1490	0.963551	0.961875	0.959666	0.956843	0.953351	0.949224	0.944663	0.940195	0.936863	0.936396
1495	0.960436	0.958374	0.955651	0.952148	0.947771	0.942507	0.936536	0.930419	0.925376	0.92356
1500	0.956923	0.954402	0.95106	0.946731	0.941259	0.934564	0.926773	0.918466	0.91105	0.907205
1505	0.952952	0.949885	0.945798	0.940461	0.933632	0.925129	0.914984	0.903754	0.893042	0.886174
1510	0.948448	0.944725	0.939738	0.933165	0.924644	0.913843	0.900635	0.885487	0.870182	0.858844
1515	0.94332	0.93881	0.932728	0.924634	0.913997	0.900263	0.883049	0.862635	0.840937	0.823066
1520	0.937457	0.931997	0.924579	0.914602	0.901301	0.883801	0.861327	0.833813	0.803255	0.776034
1525	0.930753	0.924147	0.915098	0.902788	0.886134	0.8638	0.834431	0.797416	0.754806	0.714825
1530	0.923036	0.915036	0.903981	0.888763	0.867859	0.839291	0.800867	0.751226	0.692688	0.636721
1535	0.914129	0.904431	0.890903	0.872053	0.845757	0.809157	0.75894	0.692919	0.614678	0.54227
1540	0.903822	0.892052	0.875471	0.852077	0.818946	0.772052	0.706727	0.620416	0.520864	0.439367
1545	0.891825	0.877512	0.857145	0.82805	0.786253	0.726272	0.642127	0.532735	0.41648	0.346637
1550	0.87784	0.860407	0.83535	0.799125	0.746441	0.670188	0.563928	0.432668	0.31591	0.289929
1555	0.861464	0.840195	0.809324	0.764214	0.698016	0.602229	0.472556	0.328817	0.240781	0.285726
1560	0.842202	0.816213	0.77815	0.722052	0.63946	0.521662	0.372128	0.237049	0.210596	0.328906
1565	0.81956	0.787794	0.740918	0.671501	0.569884	0.43014	0.272711	0.176824	0.229805	0.3988
1570	0.792804	0.75398	0.696403	0.611236	0.489001	0.332283	0.188991	0.160836	0.285849	0.475435
1575	0.761187	0.713833	0.643538	0.540615	0.398809	0.237696	0.136884	0.188179	0.359593	0.546704
1580	0.723849	0.666351	0.581434	0.460034	0.304381	0.159631	0.125466	0.245926	0.435622	0.607932
1585	0.679939	0.610697	0.509884	0.371919	0.214623	0.111117	0.152409	0.317842	0.505321	0.658522
1590	0.628501	0.546189	0.429597	0.281161	0.140814	0.0991437	0.206584	0.391563	0.565636	0.699743
1595	0.569022	0.473147	0.34348	0.196054	0.0939473	0.121791	0.274334	0.459793	0.616155	0.73309
1600	0.501315	0.392918	0.256584	0.126434	0.0798456	0.169959	0.344898	0.519718	0.657952	0.760143
1605	0.426175	0.308754	0.176456	0.0814101	0.0972323	0.232274	0.411648	0.570839	0.692357	0.782171
1610	0.345782	0.226036	0.111834	0.0659563	0.138899	0.299064	0.471465	0.613817	0.720675	0.800195
1615	0.264098	0.151947	0.0703031	0.0791855	0.19529	0.3639	0.523457	0.64972	0.744037	0.815014
1620	0.186878	0.0941495	0.0557804	0.115277	0.257748	0.423345	0.567894	0.679658	0.763372	0.827247
1625	0.121042	0.058751	0.0672907	0.166115	0.319993	0.475988	0.605512	0.704613	0.779409	0.837364
1630	0.0729389	0.0482881	0.099868	0.22414	0.378467	0.521795	0.637304	0.725493	0.792771	0.845757
1635	0.0470196	0.0612948	0.146542	0.283382	0.431279	0.561128	0.664086	0.742958	0.803895	0.852699
1640	0.0442062	0.093111	0.200672	0.340201	0.478002	0.594774	0.6867	0.757615	0.813171	0.85843
1645	0.0620753	0.137558	0.256801	0.392433	0.51868	0.623404	0.705759	0.769889	0.820869	0.863114
1650	0.0958866	0.188801	0.311396	0.439318	0.553864	0.647775	0.721855	0.780173	0.827235	0.866903
1655	0.140122	0.24214	0.362344	0.480731	0.58415	0.668505	0.735437	0.788757	0.832447	0.869904
1660	0.189719	0.294325	0.408637	0.516946	0.610151	0.686129	0.746878	0.795878	0.836652	0.872205
1665	0.240717	0.343385	0.44998	0.548422	0.632437	0.701095	0.75648	0.801729	0.839967	0.873875
1670	0.29039	0.388313	0.486487	0.575673	0.651515	0.713777	0.764489	0.806462	0.842483	0.874968
1675	0.337038	0.428706	0.51846	0.599183	0.667805	0.724476	0.7711	0.810197	0.844272	0.875525
1680	0.379901	0.464675	0.546382	0.619465	0.681709	0.733465	0.776488	0.81304	0.845394	0.875575
1685	0.418612	0.49642	0.570658	0.636905	0.69352	0.740944	0.780777	0.815066	0.845891	0.875141
1690	0.453155	0.524258	0.591685	0.65185	0.70349	0.74708	0.784073	0.816336	0.845797	0.874238
1695	0.483804	0.548622	0.609889	0.664633	0.711854	0.752023	0.786466	0.816899	0.845132	0.872869
1700	0.510795	0.569835	0.62557	0.675489	0.718776	0.755881	0.788021	0.816793	0.843914	0.871039

## Sheet: Sheet6
Fig.1g
lambda	25	30	35	40	45	50	55	60	65	70
400	0.07006	0.06405	0.05694	0.04863	0.03879	0.02809	0.01731	0.00948	0.0081	0.0204
405	0.06572	0.06006	0.05319	0.04545	0.03624	0.0267	0.0174	0.0114	0.01244	0.02838
410	0.06199	0.0566	0.05015	0.04294	0.03461	0.0262	0.0185	0.01444	0.0182	0.0373
415	0.05842	0.05331	0.04734	0.04063	0.03314	0.02591	0.01978	0.01772	0.02403	0.04635
420	0.05534	0.05055	0.04505	0.03888	0.0323	0.02625	0.02172	0.02168	0.0307	0.0561
425	0.05273	0.04827	0.04329	0.0378	0.03209	0.02726	0.02432	0.02634	0.03783	0.06632
430	0.05063	0.04655	0.0421	0.03732	0.03247	0.02884	0.02755	0.03157	0.04555	0.0771
435	0.04905	0.04542	0.04151	0.03738	0.03343	0.03105	0.03129	0.03739	0.05369	0.08817
440	0.04807	0.0449	0.04148	0.03811	0.03506	0.03388	0.03576	0.04376	0.06246	0.09976
445	0.04763	0.04486	0.04199	0.0394	0.03724	0.03735	0.04078	0.05069	0.07168	0.11164
450	0.04784	0.04552	0.04322	0.04134	0.04016	0.04153	0.04654	0.05839	0.08173	0.1243
455	0.04875	0.04682	0.04511	0.04403	0.04385	0.04647	0.05313	0.06696	0.09255	0.13774
460	0.05035	0.04884	0.04772	0.04741	0.04827	0.05221	0.06051	0.0763	0.10428	0.15199
465	0.05252	0.05146	0.0509	0.05147	0.05337	0.05871	0.06857	0.08647	0.11667	0.16679
470	0.05542	0.05488	0.05497	0.05639	0.05947	0.06621	0.07776	0.09773	0.13022	0.18275
475	0.0589	0.05885	0.05958	0.06192	0.06616	0.07438	0.08765	0.10971	0.14449	0.19926
480	0.0627	0.06319	0.0646	0.06781	0.07321	0.08306	0.0981	0.122	0.15913	0.2156
485	0.06691	0.06795	0.0701	0.07432	0.08089	0.09227	0.109	0.13485	0.1739	0.23231
490	0.07144	0.07299	0.07592	0.08107	0.08878	0.10162	0.11999	0.1477	0.18858	0.24881
495	0.07596	0.07801	0.08164	0.0877	0.09643	0.11062	0.13051	0.15984	0.20244	0.26395
500	0.08032	0.08289	0.0871	0.09399	0.10366	0.1191	0.14024	0.17087	0.21476	0.27729
505	0.08436	0.08736	0.09212	0.09971	0.11017	0.12658	0.14857	0.18049	0.22517	0.28885
510	0.08755	0.09087	0.09603	0.10405	0.11512	0.13224	0.15494	0.18758	0.23296	0.29706
515	0.08953	0.09307	0.0984	0.10673	0.11814	0.13562	0.1587	0.19165	0.23733	0.30158
520	0.08993	0.09348	0.09889	0.10733	0.11873	0.13625	0.15937	0.19234	0.23779	0.30207
525	0.08835	0.09173	0.09707	0.10536	0.11654	0.13363	0.15647	0.18912	0.23419	0.29821
530	0.08441	0.08756	0.09254	0.10042	0.1111	0.12758	0.14964	0.18152	0.22582	0.28917
535	0.07802	0.08082	0.08527	0.09249	0.10241	0.11798	0.13901	0.16976	0.21302	0.27551
540	0.06937	0.07169	0.0755	0.08192	0.09089	0.10536	0.12512	0.15437	0.19625	0.25773
545	0.05888	0.06066	0.06379	0.06922	0.07727	0.09046	0.10875	0.13637	0.17662	0.23683
550	0.0471	0.04842	0.05089	0.05536	0.06245	0.07433	0.09109	0.11697	0.15546	0.21422
555	0.0351	0.03599	0.03788	0.04154	0.04763	0.05813	0.07351	0.09772	0.1345	0.19174
560	0.024	0.02451	0.02593	0.02895	0.03418	0.04342	0.05761	0.08042	0.11575	0.17174
565	0.01464	0.01495	0.01608	0.01856	0.02327	0.03166	0.04506	0.06712	0.10163	0.15677
570	0.0079	0.00819	0.00922	0.01158	0.0161	0.02415	0.03744	0.05929	0.09376	0.14865
575	0.00468	0.00513	0.00634	0.00896	0.01366	0.02197	0.03568	0.05816	0.09311	0.14862
580	0.00554	0.00637	0.00806	0.01122	0.01667	0.02584	0.04074	0.06461	0.10114	0.15829
585	0.01057	0.01189	0.01432	0.01834	0.02504	0.03583	0.05257	0.07877	0.11796	0.17734
590	0.01937	0.02142	0.02478	0.0301	0.03861	0.05177	0.0712	0.10018	0.14236	0.20388
595	0.03137	0.03442	0.03931	0.04636	0.05701	0.07322	0.09557	0.12753	0.17214	0.23567
600	0.0464	0.05091	0.05763	0.06692	0.07997	0.09905	0.12378	0.15783	0.20375	0.26788
605	0.06426	0.07036	0.07907	0.09019	0.10525	0.12603	0.15163	0.18585	0.23122	0.29405
610	0.08448	0.09212	0.10228	0.11449	0.12986	0.1505	0.17479	0.20704	0.25004	0.31083
615	0.10549	0.11382	0.12413	0.13571	0.1493	0.16724	0.18828	0.21791	0.2588	0.3195
620	0.12517	0.13256	0.14089	0.14968	0.15955	0.17351	0.19178	0.22093	0.26408	0.32847
625	0.13963	0.14427	0.14875	0.15301	0.1591	0.17155	0.19219	0.2271	0.27806	0.34928
630	0.14495	0.14553	0.14561	0.14735	0.1543	0.17277	0.2034	0.25054	0.31161	0.38922
635	0.13915	0.13664	0.13618	0.14189	0.1585	0.19084	0.23602	0.29613	0.36585	0.44814
640	0.12679	0.12661	0.1339	0.15246	0.18554	0.23471	0.29402	0.36387	0.4384	0.52056
645	0.12122	0.132	0.15514	0.19131	0.24149	0.30589	0.37504	0.44882	0.52102	0.59606
650	0.1376	0.16478	0.20521	0.25792	0.32147	0.39486	0.46512	0.53456	0.59721	0.66052
655	0.18667	0.22975	0.28477	0.34857	0.41744	0.48953	0.55232	0.61009	0.66042	0.71258
660	0.26667	0.32097	0.38293	0.44897	0.51284	0.57436	0.6247	0.66996	0.70977	0.75046
665	0.36873	0.42628	0.48524	0.54343	0.5948	0.64374	0.68133	0.71636	0.7479	0.77877
670	0.47692	0.52846	0.57609	0.62159	0.65889	0.69687	0.72354	0.75176	0.77625	0.80038
675	0.57337	0.61333	0.64766	0.68112	0.70787	0.73705	0.75674	0.77892	0.7986	0.81769
680	0.64921	0.67798	0.70138	0.72562	0.74442	0.7678	0.78184	0.79987	0.8158	0.83104
685	0.70584	0.72582	0.74265	0.7601	0.77276	0.79241	0.80222	0.8167	0.82869	0.84288
690	0.74878	0.76314	0.77426	0.78732	0.79617	0.8127	0.81997	0.83097	0.83939	0.85192
695	0.78117	0.79141	0.79846	0.80898	0.81589	0.82912	0.83498	0.84206	0.8484	0.85898
700	0.80777	0.81516	0.81947	0.82853	0.83305	0.84481	0.84849	0.85319	0.858	0.86659
705	0.83022	0.83582	0.83816	0.84597	0.84916	0.85933	0.86181	0.86376	0.86717	0.87461
710	0.8494	0.85378	0.85465	0.86035	0.86235	0.8713	0.87272	0.87403	0.87577	0.88103
715	0.86129	0.86437	0.86487	0.86815	0.86914	0.87597	0.87625	0.8776	0.87857	0.88314
720	0.87284	0.87472	0.87504	0.87624	0.8766	0.8815	0.88115	0.88193	0.88216	0.8865
725	0.88393	0.88478	0.8852	0.8853	0.88455	0.88756	0.88731	0.88656	0.88541	0.89128
730	0.89184	0.8914	0.89128	0.89118	0.88889	0.89089	0.88995	0.88793	0.88596	0.89149
735	0.89768	0.89679	0.89606	0.89493	0.89221	0.89252	0.89122	0.88664	0.88454	0.89069
740	0.90533	0.90395	0.90198	0.90043	0.89677	0.89701	0.89521	0.88742	0.88498	0.89043
745	0.91	0.90837	0.90391	0.90301	0.89809	0.89832	0.89474	0.88478	0.88157	0.88445
750	0.91056	0.90824	0.90166	0.89978	0.89383	0.89291	0.88706	0.87491	0.86992	0.86895
755	0.91179	0.90899	0.90144	0.89734	0.89001	0.88571	0.87657	0.86054	0.8502	0.84236
760	0.91096	0.90586	0.89617	0.89088	0.87932	0.87065	0.85373	0.82667	0.79837	0.77002
765	0.90697	0.90024	0.88749	0.87823	0.86042	0.84051	0.80455	0.75002	0.68775	0.64757
770	0.89891	0.88861	0.87234	0.85381	0.82188	0.77546	0.69944	0.6094	0.55209	0.5511
775	0.88515	0.86795	0.84442	0.80723	0.74385	0.65055	0.54631	0.48198	0.47251	0.50953
780	0.8565	0.82717	0.78248	0.71099	0.60282	0.4924	0.42421	0.41098	0.43873	0.50119
785	0.80458	0.75311	0.67224	0.56165	0.44931	0.37977	0.36231	0.38963	0.45284	0.54631
790	0.71188	0.62627	0.51736	0.41333	0.34465	0.32525	0.35423	0.42653	0.53427	0.64782
795	0.56831	0.46756	0.37467	0.31381	0.29442	0.32602	0.41115	0.53037	0.64037	0.72176
800	0.41277	0.33618	0.28392	0.27254	0.30765	0.40149	0.52515	0.62683	0.69508	0.74404
805	0.2973	0.26044	0.2553	0.29936	0.39368	0.51563	0.61063	0.66785	0.70602	0.73719
810	0.24063	0.24941	0.2962	0.39267	0.50293	0.59192	0.6455	0.67352	0.69121	0.71136
815	0.24715	0.30533	0.39417	0.49604	0.57254	0.62245	0.64503	0.65476	0.65723	0.66653
820	0.31941	0.40483	0.48852	0.55827	0.59826	0.61976	0.62179	0.61075	0.60015	0.59745
825	0.41588	0.48833	0.54234	0.57981	0.59273	0.59066	0.5723	0.54318	0.51796	0.5098
830	0.48499	0.53129	0.55832	0.57011	0.56122	0.53803	0.49923	0.45437	0.421	0.41917
835	0.51679	0.53938	0.54678	0.53792	0.50844	0.4649	0.40871	0.35518	0.32877	0.34347
840	0.52014	0.52329	0.51216	0.48351	0.43462	0.37371	0.31032	0.26097	0.25435	0.29665
845	0.49936	0.48552	0.457	0.41096	0.34823	0.28028	0.22227	0.19689	0.21872	0.29344
850	0.45936	0.43073	0.38705	0.32788	0.25929	0.1972	0.16017	0.16622	0.22144	0.32203
855	0.40384	0.36246	0.30826	0.24394	0.1809	0.13773	0.13187	0.17215	0.25515	0.36792
860	0.33587	0.28606	0.22796	0.16855	0.12254	0.10811	0.13553	0.20458	0.30146	0.41371
865	0.26279	0.21109	0.15737	0.11262	0.09223	0.10908	0.16418	0.2474	0.34407	0.4456
870	0.19279	0.14599	0.10536	0.08235	0.09007	0.13197	0.20181	0.28563	0.37249	0.46075
875	0.13273	0.09692	0.07477	0.07597	0.10694	0.16454	0.2363	0.31289	0.38572	0.45904
880	0.08858	0.06807	0.06565	0.08713	0.13263	0.19333	0.25817	0.32135	0.37871	0.43941
885	0.06322	0.05901	0.07407	0.10885	0.15943	0.21559	0.2679	0.31568	0.35953	0.40917
890	0.05499	0.06423	0.09018	0.12969	0.17789	0.22432	0.26265	0.29559	0.32771	0.36962
895	0.05946	0.07788	0.10837	0.14596	0.18575	0.21949	0.24339	0.26284	0.28456	0.32158
900	0.07143	0.09425	0.12379	0.15513	0.18448	0.20485	0.21638	0.22389	0.24027	0.27868
905	0.08473	0.10723	0.13232	0.15494	0.17321	0.18205	0.18383	0.18534	0.20185	0.24653
910	0.09567	0.11463	0.13256	0.14606	0.15401	0.15322	0.14912	0.15045	0.17311	0.23023
915	0.10354	0.11762	0.12851	0.13374	0.13284	0.12584	0.12072	0.12882	0.16341	0.23617
920	0.10673	0.11503	0.11925	0.1176	0.11172	0.10358	0.10378	0.12407	0.17587	0.26587
925	0.10418	0.10704	0.10577	0.09942	0.09221	0.08789	0.09846	0.13488	0.20454	0.30877
930	0.09849	0.09699	0.09202	0.08447	0.07993	0.08396	0.10829	0.16159	0.24719	0.36136
935	0.08982	0.08562	0.07961	0.07397	0.07593	0.09174	0.13182	0.2003	0.29757	0.41612
940	0.07962	0.07461	0.07012	0.06943	0.08078	0.1098	0.16456	0.24489	0.34762	0.46484
945	0.07009	0.06621	0.06549	0.07199	0.09388	0.13511	0.20106	0.28767	0.39081	0.50266
950	0.06341	0.06265	0.06761	0.08271	0.11507	0.16687	0.24011	0.32869	0.4278	0.53342
955	0.06114	0.06491	0.07672	0.10091	0.14254	0.20206	0.27889	0.36647	0.45946	0.55786
960	0.06416	0.07314	0.09195	0.12378	0.17235	0.2357	0.31216	0.39581	0.4814	0.57352
965	0.07168	0.08563	0.11015	0.14784	0.1999	0.26381	0.33659	0.41449	0.49274	0.57879
970	0.08132	0.10047	0.12827	0.16927	0.22219	0.28311	0.35218	0.42583	0.50167	0.58497
975	0.09631	0.11923	0.14986	0.19218	0.24413	0.30101	0.36416	0.43088	0.50174	0.5805
980	0.11375	0.13784	0.16952	0.21094	0.25962	0.31152	0.36847	0.4283	0.49377	0.56812
985	0.13077	0.1558	0.1869	0.22654	0.27146	0.31771	0.36895	0.42156	0.48417	0.55413
990	0.14921	0.17423	0.20451	0.24124	0.28231	0.32336	0.36979	0.41745	0.47617	0.54384
995	0.16765	0.19132	0.22091	0.25489	0.29191	0.32881	0.36977	0.41012	0.46163	0.5256
1000	0.18244	0.20471	0.23163	0.26202	0.29434	0.32656	0.36305	0.39957	0.44861	0.5116
1005	0.19452	0.21604	0.24012	0.26665	0.2949	0.32253	0.35483	0.38864	0.43674	0.50077
1010	0.20399	0.22296	0.24326	0.26636	0.29022	0.31322	0.34201	0.37395	0.42043	0.48549
1015	0.20748	0.22389	0.24034	0.25943	0.27891	0.29818	0.32354	0.35305	0.39902	0.46497
1020	0.20876	0.22254	0.23536	0.25038	0.26592	0.28231	0.30468	0.33333	0.37858	0.44496
1025	0.20726	0.21793	0.22751	0.23888	0.25105	0.26459	0.28575	0.31367	0.35737	0.42454
1030	0.20298	0.21075	0.21731	0.22596	0.23542	0.24685	0.26687	0.29418	0.33715	0.40417
1035	0.1976	0.20296	0.20773	0.21344	0.22056	0.23126	0.25006	0.27774	0.31924	0.38617
1040	0.19195	0.19501	0.198	0.20206	0.20768	0.21735	0.23557	0.26298	0.30402	0.37012
1045	0.18483	0.18583	0.18743	0.19012	0.1951	0.20422	0.22165	0.24838	0.28859	0.35358
1050	0.17559	0.17532	0.17571	0.1776	0.18206	0.19068	0.20652	0.23182	0.27119	0.3344
1055	0.16526	0.16415	0.16349	0.1648	0.16848	0.17638	0.19079	0.21405	0.2509	0.31283
1060	0.15428	0.15257	0.15124	0.15191	0.15492	0.16147	0.17385	0.19484	0.22955	0.29048
1065	0.14314	0.14123	0.13925	0.1394	0.1415	0.14645	0.15655	0.17517	0.20856	0.27057
1070	0.13197	0.13	0.12799	0.12789	0.12841	0.13097	0.13908	0.15608	0.19103	0.25774
1075	0.12213	0.11994	0.11767	0.11695	0.11601	0.1168	0.1233	0.14066	0.17948	0.25402
1080	0.11246	0.10974	0.10719	0.10548	0.10328	0.10256	0.10905	0.12987	0.17783	0.26495
1085	0.10279	0.09962	0.09649	0.09379	0.09045	0.08937	0.09826	0.12621	0.18734	0.2902
1090	0.09352	0.08973	0.08592	0.08227	0.0785	0.07914	0.09416	0.13458	0.21311	0.33316
1095	0.0847	0.08011	0.07527	0.07086	0.06829	0.07402	0.09971	0.15801	0.25589	0.39066
1100	0.07574	0.07036	0.06498	0.06091	0.06144	0.07546	0.11702	0.19683	0.3151	0.46063
1105	0.06743	0.06157	0.05623	0.05376	0.06	0.08612	0.1472	0.24919	0.38379	0.53361
1110	0.0594	0.05362	0.04945	0.0507	0.06601	0.10865	0.19209	0.31442	0.46033	0.60625
1115	0.05206	0.04706	0.04563	0.05361	0.08209	0.14437	0.25086	0.38941	0.53911	0.67632
1120	0.04589	0.04289	0.04627	0.06425	0.10933	0.19269	0.31941	0.46698	0.61276	0.73747
1125	0.04146	0.04196	0.05279	0.08383	0.14744	0.25088	0.39224	0.54111	0.67626	0.7864
1130	0.0397	0.04579	0.06663	0.1134	0.19658	0.31728	0.46634	0.61003	0.73167	0.82654
1135	0.04263	0.05636	0.08987	0.15434	0.25583	0.38896	0.53956	0.67339	0.77938	0.86188
1140	0.05122	0.07494	0.12272	0.20496	0.32073	0.46004	0.60671	0.7263	0.81661	0.88771
1145	0.06736	0.10255	0.16576	0.26439	0.39006	0.52983	0.66773	0.77321	0.84906	0.91009
1150	0.09173	0.13987	0.21931	0.3312	0.4616	0.59758	0.7239	0.815	0.87948	0.93215
1155	0.12475	0.18634	0.27949	0.40074	0.53171	0.65969	0.77415	0.85311	0.90746	0.95251
1160	0.16697	0.24261	0.34692	0.47274	0.5985	0.71579	0.8178	0.88398	0.93225	0.97221
1165	0.21686	0.30247	0.41286	0.53779	0.65615	0.76155	0.8498	0.90728	0.94972	0.98371
1170	0.27023	0.36263	0.47466	0.59397	0.7028	0.79609	0.87244	0.92147	0.95906	0.98826
1175	0.32648	0.42177	0.53075	0.64176	0.74051	0.8215	0.88791	0.93088	0.96394	0.98884
1180	0.38499	0.48001	0.58417	0.68571	0.77397	0.84464	0.90221	0.93893	0.96893	0.99109
1185	0.44456	0.53504	0.63328	0.72513	0.80423	0.86587	0.91715	0.95003	0.97489	0.99257
1190	0.50421	0.58981	0.68247	0.76503	0.83595	0.89048	0.93685	0.96463	0.98755	1.0016
1195	0.56056	0.64041	0.72596	0.80032	0.86375	0.91131	0.95333	0.9771	0.9978	1.00985
1200	0.61415	0.68801	0.76524	0.83197	0.88843	0.93074	0.96861	0.98903	1.00798	1.01926
1205	0.66236	0.72957	0.79883	0.8588	0.90831	0.94688	0.98108	0.99786	1.0143	1.02558
1210	0.70239	0.76249	0.82362	0.87647	0.91957	0.95376	0.98572	0.99979	1.01362	1.0252
1215	0.73532	0.78857	0.84173	0.88884	0.92588	0.95643	0.98573	0.99836	1.00904	1.02166
1220	0.76437	0.8098	0.85661	0.89943	0.93213	0.96018	0.9865	0.99825	1.00635	1.01932
1225	0.78712	0.82441	0.86699	0.90555	0.9352	0.9591	0.98411	0.99526	1.00062	1.01386
1230	0.80667	0.83787	0.87573	0.90976	0.93783	0.95822	0.98099	0.99254	0.99672	1.01004
1235	0.82441	0.85228	0.88484	0.9171	0.94338	0.96289	0.98182	0.99413	0.9969	1.0099
1240	0.84162	0.86701	0.89616	0.92588	0.94916	0.96783	0.9855	0.997	0.99778	1.0099
1245	0.85824	0.8821	0.90777	0.93705	0.95876	0.97518	0.99304	1.00265	1.00221	1.01492
1250	0.8777	0.90005	0.92131	0.95132	0.97054	0.9862	1.00244	1.01265	1.00974	1.0221
1255	0.89585	0.91443	0.93269	0.96134	0.97697	0.99455	1.01051	1.01856	1.0142	1.02714
1260	0.90891	0.92397	0.9405	0.96622	0.97958	0.99467	1.01138	1.01812	1.01358	1.02736
1265	0.91996	0.93068	0.94478	0.96952	0.98224	0.99359	1.01062	1.01832	1.01394	1.02798
1270	0.92712	0.93437	0.94665	0.96927	0.97776	0.98952	1.00469	1.01422	1.00963	1.02312
1275	0.92911	0.93514	0.94762	0.96553	0.97333	0.98695	1.00117	1.00699	1.00651	1.0192
1280	0.93013	0.93667	0.94936	0.96553	0.97234	0.98368	0.99767	1.00326	1.00391	1.0145
1285	0.93396	0.93962	0.9518	0.96688	0.97324	0.9844	0.99796	1.00314	1.00427	1.0137
1290	0.93441	0.93993	0.95164	0.96574	0.97144	0.98342	0.99571	0.99966	1.00147	1.01008
1295	0.93464	0.94	0.95171	0.96313	0.96907	0.9808	0.9936	0.99579	0.99827	1.00576
1300	0.93826	0.94383	0.95434	0.96508	0.96877	0.97939	0.9924	0.99496	0.99644	1.004
1305	0.93994	0.94422	0.95263	0.96364	0.96841	0.97631	0.98845	0.99286	0.99378	1.00156
1310	0.9415	0.94426	0.95138	0.96224	0.968	0.97464	0.98584	0.99103	0.99285	1.00018
1315	0.94354	0.9454	0.9519	0.96135	0.96774	0.97337	0.98479	0.98974	0.99118	0.9994
1320	0.94953	0.95235	0.95993	0.96786	0.97474	0.97972	0.99116	0.99535	0.99668	1.00535
1325	0.95278	0.95427	0.9616	0.96917	0.97696	0.98046	0.99275	0.99631	0.99716	1.00423
1330	0.95957	0.96072	0.9688	0.97559	0.98117	0.98511	0.99966	1.00066	1.00194	1.00935
1335	0.96369	0.96323	0.97293	0.98019	0.98267	0.98853	1.00225	1.0036	1.00343	1.01167
1340	0.96675	0.96462	0.97619	0.98373	0.98291	0.99031	1.00366	1.00596	1.00475	1.01384
1345	0.96797	0.96122	0.97297	0.98332	0.97966	0.98726	1.00003	1.00337	1.00227	1.01128
1350	0.96855	0.95998	0.97242	0.98209	0.9804	0.98957	0.99662	0.9993	1.00086	1.00953
1355	0.96622	0.95513	0.96808	0.97698	0.97644	0.98915	0.99015	0.99326	0.99496	1.00311
1360	0.96567	0.95296	0.96294	0.9712	0.97411	0.9866	0.98387	0.98664	0.9898	0.99669
1365	0.96637	0.95434	0.96217	0.96879	0.9763	0.98652	0.98012	0.98136	0.98724	0.9918
1370	0.9664	0.95434	0.96145	0.96545	0.97644	0.98957	0.97712	0.9772	0.98464	0.98722
1375	0.96643	0.95279	0.95766	0.96352	0.97411	0.98915	0.97712	0.97944	0.98169	0.99386
1380	0.96645	0.95219	0.95879	0.96407	0.9763	0.9866	0.97712	0.97861	0.98446	0.99874
1385	0.96647	0.95219	0.96145	0.96545	0.97644	0.98652	0.97712	0.9794	0.98677	1.00363
1390	0.96649	0.95179	0.95766	0.96352	0.97411	0.98957	0.97712	0.97949	0.98685	1.00789
1395	0.96651	0.95179	0.95879	0.96407	0.9763	0.98915	0.97712	0.97962	0.98638	1.00976
1400	0.96653	0.95174	0.96145	0.96545	0.97644	0.9866	0.97712	0.9772	0.98763	1.0018
1405	0.96655	0.95374	0.95766	0.96352	0.97411	0.98652	0.97712	0.97944	0.98464	0.99537
1410	0.96657	0.95374	0.95838	0.96648	0.97318	0.98552	0.97977	0.98259	0.98169	0.99203
1415	0.96659	0.95574	0.96175	0.97082	0.9724	0.98148	0.98108	0.98653	0.98446	0.98777
1420	0.96662	0.9584	0.96175	0.97082	0.97093	0.97819	0.98228	0.98658	0.98677	0.98754
1425	0.96735	0.96008	0.96175	0.97082	0.97	0.97712	0.98204	0.98759	0.98685	0.98908
1430	0.9658	0.95829	0.96175	0.97082	0.96948	0.97565	0.97963	0.98539	0.98638	0.98909
1435	0.96528	0.96098	0.95947	0.96662	0.96975	0.97557	0.97808	0.98136	0.98763	0.98754
1440	0.96333	0.95696	0.956	0.96371	0.96959	0.97487	0.97712	0.9772	0.98464	0.98722
1445	0.96251	0.95491	0.95323	0.96387	0.96703	0.97254	0.97536	0.97944	0.98169	0.98673
1450	0.96414	0.95742	0.95495	0.96668	0.9696	0.97458	0.97699	0.98436	0.98446	0.98949
1455	0.96981	0.96378	0.96286	0.97408	0.9754	0.98053	0.98475	0.99313	0.99155	0.99726
1460	0.97703	0.96649	0.96834	0.9793	0.97969	0.98454	0.99137	0.99981	0.99715	1.00382
1465	0.98307	0.97344	0.97406	0.98287	0.98287	0.98693	0.995	1.00596	1.00015	1.00853
1470	0.98764	0.97816	0.97944	0.98569	0.98665	0.99041	0.99927	1.00892	1.00478	1.01284
1475	0.9875	0.97712	0.97933	0.98466	0.98648	0.98919	0.99837	1.00716	1.00434	1.01232
1480	0.98304	0.97264	0.97353	0.97925	0.98187	0.98397	0.99326	1.00004	0.99935	1.00529
1485	0.97832	0.97056	0.9703	0.97888	0.98173	0.98176	0.99092	0.99858	0.99679	1.0008
1490	0.97786	0.97053	0.97107	0.98154	0.98563	0.98534	0.99305	0.99948	1.00022	1.00118
1495	0.97641	0.97053	0.97139	0.98315	0.98802	0.98786	0.99328	0.9999	1.00192	1.00114
1500	0.97503	0.97015	0.97025	0.98296	0.988	0.98916	0.99297	0.99783	1.00159	1.00008
1505	0.97864	0.97238	0.97235	0.98491	0.99002	0.99252	0.99528	0.99905	1.00347	1.00291
1510	0.97971	0.97202	0.97286	0.9831	0.98759	0.99146	0.99354	0.99589	1.00187	1.00328
1515	0.97525	0.96433	0.96654	0.97652	0.97998	0.98255	0.98452	0.98898	0.9921	0.99615
1520	0.97206	0.95787	0.95863	0.96858	0.97303	0.97413	0.97584	0.98062	0.98265	0.98742
1525	0.97448	0.95823	0.95859	0.96657	0.972	0.97214	0.97417	0.97784	0.98047	0.98548
1530	0.96988	0.95621	0.95604	0.96197	0.9676	0.96482	0.96832	0.97379	0.97385	0.9813
1535	0.96445	0.95315	0.95298	0.95759	0.96182	0.95813	0.96116	0.96881	0.96618	0.9761
1540	0.96346	0.95297	0.95245	0.9547	0.95736	0.95519	0.95767	0.96358	0.96016	0.97355
1545	0.9563	0.94809	0.94854	0.94821	0.94898	0.94798	0.95	0.95409	0.9513	0.96515
1550	0.94812	0.94052	0.94115	0.94192	0.93912	0.93642	0.93912	0.94409	0.93863	0.95341
1555	0.94486	0.93511	0.93647	0.93871	0.93316	0.92992	0.93128	0.93521	0.92951	0.94335
1560	0.93503	0.92458	0.92431	0.92773	0.9211	0.9158	0.91608	0.91899	0.91277	0.92464
1565	0.92567	0.91494	0.91324	0.91711	0.90782	0.89976	0.901	0.90296	0.89624	0.90627
1570	0.92511	0.91203	0.90876	0.9147	0.9026	0.89108	0.89233	0.89406	0.88348	0.89402
1575	0.9209	0.90728	0.90289	0.90924	0.89579	0.88001	0.88019	0.88083	0.86667	0.87555
1580	0.91186	0.89786	0.89058	0.89578	0.8817	0.86235	0.86015	0.85712	0.84132	0.84715
1585	0.90567	0.89097	0.88257	0.88476	0.86926	0.84765	0.84296	0.83412	0.81683	0.82068
1590	0.89861	0.88383	0.87557	0.87375	0.85759	0.83407	0.82485	0.80941	0.78983	0.79065
1595	0.88727	0.87239	0.8623	0.85576	0.83779	0.81142	0.79743	0.77455	0.75214	0.74934
1600	0.87569	0.86022	0.84857	0.83606	0.8155	0.78771	0.76635	0.73553	0.70988	0.70472
1605	0.86457	0.847	0.83536	0.81643	0.79235	0.76235	0.73278	0.69451	0.66403	0.65823
1610	0.85559	0.83685	0.82221	0.79927	0.77056	0.73583	0.6974	0.65193	0.61548	0.60946
1615	0.83918	0.81837	0.79926	0.77174	0.73808	0.69714	0.64912	0.59618	0.55651	0.55197
1620	0.82047	0.79768	0.77438	0.74306	0.70237	0.65409	0.59764	0.53818	0.49651	0.4977
1625	0.79583	0.77108	0.74245	0.70747	0.65887	0.6031	0.53897	0.47477	0.43385	0.44561
1630	0.77084	0.74358	0.70854	0.67102	0.61347	0.54864	0.47766	0.4119	0.37608	0.40215
1635	0.74574	0.71442	0.67361	0.63117	0.56505	0.49145	0.41491	0.35004	0.32683	0.37125
1640	0.72079	0.68526	0.63955	0.59184	0.51811	0.43554	0.35688	0.2986	0.29265	0.35818
1645	0.69068	0.65126	0.60008	0.54534	0.46559	0.37773	0.29968	0.2541	0.27015	0.35772
1650	0.6633	0.6189	0.5626	0.49997	0.41356	0.32239	0.25018	0.22227	0.26482	0.37318
1655	0.63229	0.58305	0.5211	0.45138	0.3594	0.26864	0.2089	0.20404	0.27306	0.40006
1660	0.59418	0.53978	0.47279	0.39608	0.30233	0.21775	0.1758	0.19867	0.29248	0.43258
1665	0.55569	0.49612	0.4226	0.34061	0.24808	0.17543	0.15586	0.20748	0.32265	0.47061
1670	0.51731	0.45278	0.37414	0.28893	0.20073	0.14431	0.15089	0.22928	0.36111	0.51223
1675	0.47413	0.40458	0.32172	0.23712	0.15864	0.12327	0.15782	0.26103	0.40359	0.55289
1680	0.42779	0.35385	0.26993	0.1883	0.12515	0.11459	0.17587	0.29849	0.44536	0.59093
1685	0.3812	0.30459	0.22195	0.14849	0.10367	0.11933	0.20417	0.33999	0.48674	0.62568
1690	0.33128	0.25478	0.17717	0.11591	0.09275	0.13388	0.23928	0.38109	0.52452	0.65517
1695	0.27949	0.20297	0.1319	0.08469	0.08606	0.15345	0.27726	0.42294	0.56023	0.68331
1700	0.22663	0.15548	0.09599	0.06715	0.09414	0.18292	0.32144	0.46014	0.5925	0.7028
