# Supplementary material for: Tunable Tamm plasmon cavity as a scalable biosensing platform for surface enhanced resonance Raman spectroscopy
Source: Nat Commun. 2023 Nov 4;14:7085. doi: 10.1038/s41467-023-42854-7 (PMC10625559; doi:10.1038/s41467-023-42854-7)
Supplement: Supplementary file 4 — Source Data [file 41467_2023_42854_MOESM4_ESM.zip › NCOMMS-23-15573C Source Data 2.xlsx]

## Sheet: Sheet1
Fig.2b
lambda	Ref_sim	lambda	Ref_exp
1702.23	0.90048	1700	0.89095
1689.66	0.90304	1698	0.89066
1677.26	0.90356	1696	0.89095
1665.05	0.90366	1694	0.89061
1653.01	0.89703	1692	0.8898
1641.15	0.89429	1690	0.88955
1629.45	0.88167	1688	0.88857
1617.92	0.87037	1686	0.888
1606.56	0.85105	1684	0.88728
1595.35	0.81956	1682	0.88702
1584.3	0.78056	1680	0.88727
1573.39	0.69978	1678	0.88707
1562.64	0.58224	1676	0.88615
1552.04	0.36961	1674	0.88516
1541.57	0.22105	1672	0.8839
1531.25	0.42482	1670	0.88319
1521.06	0.72744	1668	0.88289
1511.01	0.86342	1666	0.88252
1501.09	0.9335	1664	0.88196
1491.3	0.96242	1662	0.88196
1481.64	0.97397	1660	0.88082
1472.1	0.98651	1658	0.88033
1462.69	0.98467	1656	0.87893
1453.39	0.99112	1654	0.87856
1444.21	0.98926	1652	0.87758
1435.15	0.98958	1650	0.87639
1426.2	0.99123	1648	0.87557
1417.36	0.98743	1646	0.87472
1408.62	0.99042	1644	0.87436
1400	0.98675	1642	0.87278
1384.3	0.99571	1640	0.8708
1368.96	0.99596	1638	0.86901
1353.95	0.99626	1636	0.86808
1339.26	0.99663	1634	0.86751
1324.89	0.99703	1632	0.86692
1310.83	0.99747	1630	0.86549
1297.06	0.99791	1628	0.86392
1283.58	0.99835	1626	0.86215
1270.37	0.99875	1624	0.86032
1257.43	0.99913	1622	0.85885
1244.76	0.99947	1620	0.85753
1232.34	0.99974	1618	0.85652
1220.16	0.99994	1616	0.85555
1208.22	1.00006	1614	0.85403
1196.51	1.00007	1612	0.85258
1185.03	0.99997	1610	0.85031
1173.76	0.99972	1608	0.8483
1162.71	0.99926	1606	0.84638
1151.87	0.99852	1604	0.84456
1141.22	0.99732	1602	0.84252
1130.77	0.9954	1600	0.83991
1120.51	0.99223	1598	0.83762
1110.43	0.98695	1596	0.83519
1100.53	0.97848	1594	0.83274
1090.81	0.96694	1592	0.82984
1081.26	0.95625	1590	0.82714
1071.88	0.95159	1588	0.82364
1062.65	0.95234	1586	0.82069
1053.58	0.95454	1584	0.81748
1044.67	0.95588	1582	0.8138
1035.91	0.95568	1580	0.81029
1027.29	0.95395	1578	0.80661
1018.81	0.9509	1576	0.80251
1010.47	0.94694	1574	0.79759
1002.27	0.94267	1572	0.79198
994.203	0.9388	1570	0.78631
986.262	0.93588	1568	0.78118
978.447	0.93397	1566	0.77554
970.755	0.93264	1564	0.76924
963.183	0.93118	1562	0.76275
955.728	0.92889	1560	0.75606
948.387	0.92519	1558	0.74809
941.159	0.91971	1556	0.73951
934.039	0.91239	1554	0.73059
927.027	0.90382	1552	0.72091
920.119	0.89557	1550	0.71038
913.314	0.89017	1548	0.69933
906.608	0.88979	1546	0.68765
900	0.89444	1544	0.6757
877.612	0.89967	1542	0.66201
856.311	0.89461	1540	0.64741
836.019	0.84248	1538	0.63359
816.667	0.84167	1536	0.6178
798.19	0.87755	1534	0.60147
780.531	0.79536	1532	0.5842
763.636	0.71124	1530	0.56627
747.458	0.81085	1528	0.54805
731.95	0.01907	1526	0.52965
717.073	0.94096	1524	0.51144
702.789	0.98398	1522	0.49432
689.063	0.9844	1520	0.47826
675.862	0.97927	1518	0.46292
663.158	0.97122	1516	0.44853
650.923	0.94981	1514	0.43683
639.13	0.78528	1512	0.42553
627.758	0.89783	1510	0.41621
616.783	0.87863	1508	0.40912
606.186	0.7189	1506	0.40434
595.946	0.71858	1504	0.40219
586.047	0.61831	1502	0.40233
576.471	0.57847	1500	0.40491
567.203	0.50563	1498	0.40988
558.228	0.45538	1496	0.41691
549.533	0.40751	1494	0.42624
541.104	0.42421	1492	0.43614
532.931	0.52531	1490	0.44925
525	0.6107	1488	0.46397
517.302	0.6353	1486	0.48039
509.827	0.62427	1484	0.498
502.564	0.59653	1482	0.51648
495.506	0.56339	1480	0.53616
488.643	0.53212	1478	0.55654
481.967	0.50666	1476	0.57697
475.472	0.48803	1474	0.5972
469.149	0.4754	1472	0.61708
462.992	0.46729	1470	0.63532
456.995	0.46228	1468	0.65518
451.151	0.45927	1466	0.67478
445.455	0.45749	1464	0.69314
439.9	0.45647	1462	0.71126
434.483	0.45592	1460	0.72838
429.197	0.45565	1458	0.74512
424.038	0.45559	1456	0.76164
419.002	0.45566	1454	0.77757
414.085	0.45585	1452	0.79243
409.281	0.45612	1450	0.80658
404.587	0.4565	1448	0.82021
400	0.45699	1446	0.83244
		1444	0.84498
		1442	0.85665
		1440	0.86764
		1438	0.87816
		1436	0.88781
		1434	0.89638
		1432	0.90411
		1430	0.91124
		1428	0.91822
		1426	0.92425
		1424	0.92885
		1422	0.93334
		1420	0.93761
		1418	0.94209
		1416	0.94622
		1414	0.94893
		1412	0.95147
		1410	0.95315
		1408	0.95479
		1406	0.95624
		1404	0.95806
		1402	0.95906
		1400	0.96016
		1398	0.9607
		1396	0.96187
		1394	0.96326
		1392	0.96406
		1390	0.96489
		1388	0.96514
		1386	0.9654
		1384	0.96557
		1382	0.96551
		1380	0.96539
		1378	0.96465
		1376	0.96448
		1374	0.96452
		1372	0.9655
		1370	0.96579
		1368	0.96577
		1366	0.96567
		1364	0.96478
		1362	0.96426
		1360	0.96308
		1358	0.96368
		1356	0.96359
		1354	0.96408
		1352	0.96259
		1350	0.96173
		1348	0.96038
		1346	0.96033
		1344	0.95977
		1342	0.95995
		1340	0.95931
		1338	0.95912
		1336	0.95885
		1334	0.9585
		1332	0.95862
		1330	0.95802
		1328	0.95733
		1326	0.95684
		1324	0.95622
		1322	0.95575
		1320	0.95489
		1318	0.95413
		1316	0.95353
		1314	0.95334
		1312	0.95298
		1310	0.95283
		1308	0.95186
		1306	0.95116
		1304	0.95076
		1302	0.94977
		1300	0.94941
		1298	0.94916
		1296	0.94963
		1294	0.9495
		1292	0.94844
		1290	0.94727
		1288	0.94629
		1286	0.94585
		1284	0.94607
		1282	0.94568
		1280	0.945
		1278	0.94465
		1276	0.94476
		1274	0.94494
		1272	0.94451
		1270	0.94347
		1268	0.94223
		1266	0.94145
		1264	0.94101
		1262	0.94109
		1260	0.9406
		1258	0.94015
		1256	0.93963
		1254	0.9389
		1252	0.93848
		1250	0.93735
		1248	0.9367
		1246	0.93586
		1244	0.93526
		1242	0.93449
		1240	0.93391
		1238	0.93324
		1236	0.93287
		1234	0.93223
		1232	0.93174
		1230	0.93048
		1228	0.9293
		1226	0.92727
		1224	0.9256
		1222	0.92452
		1220	0.9234
		1218	0.92169
		1216	0.92004
		1214	0.91904
		1212	0.91825
		1210	0.91653
		1208	0.91461
		1206	0.91247
		1204	0.91024
		1202	0.90863
		1200	0.90772
		1198	0.90657
		1196	0.905
		1194	0.90273
		1192	0.9
		1190	0.89762
		1188	0.89519
		1186	0.89287
		1184	0.89012
		1182	0.8869
		1180	0.88439
		1178	0.88193
		1176	0.88022
		1174	0.87896
		1172	0.877
		1170	0.87476
		1168	0.87194
		1166	0.8703
		1164	0.86901
		1162	0.86765
		1160	0.86667
		1158	0.86565
		1156	0.86521
		1154	0.86442
		1152	0.86383
		1150	0.86295
		1148	0.86284
		1146	0.86295
		1144	0.86347
		1142	0.86388
		1140	0.86381
		1138	0.86393
		1136	0.86439
		1134	0.86515
		1132	0.86579
		1130	0.86659
		1128	0.86687
		1126	0.86721
		1124	0.86735
		1122	0.86789
		1120	0.8685
		1118	0.86898
		1116	0.86962
		1114	0.87002
		1112	0.8707
		1110	0.87106
		1108	0.871
		1106	0.87072
		1104	0.87124
		1102	0.87157
		1100	0.87206
		1098	0.8721
		1096	0.87228
		1094	0.87268
		1092	0.87366
		1090	0.87376
		1088	0.87425
		1086	0.87401
		1084	0.87428
		1082	0.87427
		1080	0.87455
		1078	0.87467
		1076	0.87484
		1074	0.87515
		1072	0.87562
		1070	0.87629
		1068	0.87665
		1066	0.87703
		1064	0.87721
		1062	0.87746
		1060	0.87786
		1058	0.8787
		1056	0.87951
		1054	0.8802
		1052	0.88096
		1050	0.88161
		1048	0.88194
		1046	0.88201
		1044	0.88151
		1042	0.88141
		1040	0.8814
		1038	0.88133
		1036	0.88115
		1034	0.88112
		1032	0.88052
		1030	0.87992
		1028	0.8786
		1026	0.8782
		1024	0.87774
		1022	0.87747
		1020	0.87631
		1018	0.8752
		1016	0.87368
		1014	0.87218
		1012	0.87072
		1010	0.86847
		1008	0.86623
		1006	0.86369
		1004	0.86148
		1002	0.85944
		1000	0.85671
		998	0.85364
		996	0.85081
		994	0.84748
		992	0.84479
		990	0.84146
		988	0.83793
		986	0.83421
		984	0.82976
		982	0.82586
		980	0.82166
		978	0.81724
		976	0.8121
		974	0.80718
		972	0.802
		970	0.79856
		968	0.794
		966	0.78972
		964	0.78488
		962	0.78078
		960	0.77759
		958	0.77499
		956	0.77191
		954	0.76944
		952	0.76678
		950	0.76603
		948	0.76488
		946	0.7647
		944	0.76411
		942	0.76373
		940	0.76428
		938	0.76418
		936	0.76446
		934	0.76393
		932	0.76352
		930	0.76344
		928	0.76253
		926	0.76106
		924	0.75848
		922	0.75527
		920	0.7516
		918	0.74749
		916	0.7432
		914	0.73812
		912	0.73176
		910	0.72541
		908	0.71805
		906	0.71173
		904	0.70568
		902	0.69975
		900	0.69496
		898	0.6897
		896	0.68674
		894	0.68493
		892	0.68507
		890	0.6678
		888	0.6689
		886	0.67263
		884	0.68238
		882	0.6911
		880	0.70247
		878	0.71539
		876	0.72869
		874	0.74296
		872	0.75617
		870	0.76865
		868	0.7793
		866	0.79031
		864	0.7992
		862	0.80597
		860	0.80903
		858	0.8095
		856	0.8072
		854	0.80126
		852	0.79242
		850	0.77832
		848	0.761
		846	0.73957
		844	0.71735
		842	0.69659
		840	0.68082
		838	0.67171
		836	0.67046
		834	0.67655
		832	0.68972
		830	0.70817
		828	0.73027
		826	0.75558
		824	0.78188
		822	0.80764
		820	0.83085
		818	0.85008
		816	0.86539
		814	0.87589
		812	0.88534
		810	0.8917
		808	0.8963
		806	0.89896
		804	0.89949
		802	0.89744
		800	0.89273
		798	0.88611
		796	0.87695
		794	0.86602
		792	0.85414
		790	0.84318
		788	0.82973
		786	0.81551
		784	0.79966
		782	0.78281
		780	0.76444
		778	0.74517
		776	0.72532
		774	0.70423
		772	0.68116
		770	0.65581
		768	0.63161
		766	0.60265
		764	0.57141
		762	0.53758
		760	0.50107
		758	0.46194
		756	0.42035
		754	0.3773
		752	0.33282
		750	0.28822
		748	0.24485
		746	0.20833
		744	0.17299
		742	0.14495
		740	0.12705
		738	0.12095
		736	0.12807
		734	0.14888
		732	0.18213
		730	0.22653
		728	0.27989
		726	0.33879
		724	0.40078
		722	0.45688
		720	0.51768
		718	0.57537
		716	0.62854
		714	0.6763
		712	0.71876
		710	0.75636
		708	0.78914
		706	0.8178
		704	0.84192
		702	0.86206
		700	0.87713
		698	0.89106
		696	0.90161
		694	0.90967
		692	0.91537
		690	0.9194
		688	0.92117
		686	0.92036
		684	0.91712
		682	0.91089
		680	0.902
		678	0.8918
		676	0.8812
		674	0.87106
		672	0.86252
		670	0.85595
		668	0.85206
		666	0.85016
		664	0.85061
		662	0.85276
		660	0.85568
		658	0.85879
		656	0.86114
		654	0.86324
		652	0.86417
		650	0.86455
		648	0.86351
		646	0.86142
		644	0.85868
		642	0.85487
		640	0.85126
		638	0.84689
		636	0.84226
		634	0.83654
		632	0.83076
		630	0.82404
		628	0.81686
		626	0.80893
		624	0.80034
		622	0.79188
		620	0.78295
		618	0.77343
		616	0.76312
		614	0.75222
		612	0.74081
		610	0.7287
		608	0.71759
		606	0.70476
		604	0.69174
		602	0.67846
		600	0.66537
		598	0.65273
		596	0.64049
		594	0.62872
		592	0.61741
		590	0.60707
		588	0.59756
		586	0.5899
		584	0.58188
		582	0.57478
		580	0.56833
		578	0.56248
		576	0.55714
		574	0.55239
		572	0.54771
		570	0.54244
		568	0.53678
		566	0.53065
		564	0.52485
		562	0.51798
		560	0.5104
		558	0.50202
		556	0.49301
		554	0.48379
		552	0.47448
		550	0.4653
		548	0.45613
		546	0.44766
		544	0.43955
		542	0.43223
		540	0.42662
		538	0.42135
		536	0.41736
		534	0.41446
		532	0.41286
		530	0.41263
		528	0.41347
		526	0.41557
		524	0.4184
		522	0.42191
		520	0.42597
		518	0.42971
		516	0.43398
		514	0.43883
		512	0.44351
		510	0.44821
		508	0.45236
		506	0.45645
		504	0.46011
		502	0.46352
		500	0.46607
		498	0.46822
		496	0.46967
		494	0.47121
		492	0.4723
		490	0.47306
		488	0.47317
		486	0.47299
		484	0.47228
		482	0.47166
		480	0.47056
		478	0.46944
		476	0.46795
		474	0.46627
		472	0.46492
		470	0.46348
		468	0.46205
		466	0.4604
		464	0.4587
		462	0.45716
		460	0.45582
		458	0.45479
		456	0.45382
		454	0.4527
		452	0.45125
		450	0.45025
		448	0.44908
		446	0.44811
		444	0.44711
		442	0.44624
		440	0.44533
		438	0.44455
		436	0.44383
		434	0.44309
		432	0.44235
		430	0.44162
		428	0.44104
		426	0.44052
		424	0.44031
		422	0.43982
		420	0.43907
		418	0.43851
		416	0.43791
		414	0.43764
		412	0.43704
		410	0.43648
		408	0.43594
		406	0.43541
		404	0.43497
		402	0.43394
		400	0.43318

## Sheet: Sheet2
Fig.2c
lambda	25	30	35	40	45	50	55	60	65	70
400	0.3854	0.36773	0.34693	0.32315	0.29672	0.26832	0.23921	0.21181	0.1907	0.18465
405	0.38747	0.36975	0.34887	0.32498	0.29843	0.26987	0.24054	0.21286	0.19138	0.18484
410	0.38889	0.3711	0.35014	0.32617	0.2995	0.27079	0.24129	0.21337	0.19159	0.18466
415	0.38967	0.37181	0.35078	0.32672	0.29995	0.27113	0.24148	0.2134	0.1914	0.1842
420	0.38996	0.37202	0.35089	0.32674	0.29988	0.27095	0.24119	0.21298	0.19083	0.18345
425	0.38958	0.37158	0.35039	0.32618	0.29926	0.27029	0.24051	0.21228	0.19014	0.18281
430	0.38889	0.37083	0.34959	0.32534	0.2984	0.26942	0.23967	0.21151	0.1895	0.18236
435	0.38792	0.36982	0.34855	0.32428	0.29735	0.26842	0.23877	0.21078	0.18903	0.18225
440	0.38684	0.36873	0.34745	0.3232	0.29633	0.26751	0.23802	0.21029	0.18892	0.18266
445	0.38591	0.3678	0.34655	0.32236	0.29559	0.26692	0.23767	0.21029	0.1894	0.1838
450	0.3854	0.36732	0.34614	0.32204	0.2954	0.26693	0.23796	0.21099	0.19068	0.18586
455	0.38699	0.36881	0.34751	0.32331	0.29661	0.26816	0.23933	0.21267	0.19292	0.18897
460	0.38793	0.36998	0.34896	0.32507	0.29872	0.27066	0.24228	0.21615	0.19704	0.19388
465	0.39226	0.37442	0.35351	0.32974	0.30352	0.27562	0.24746	0.22165	0.20301	0.20052
470	0.39994	0.38207	0.36112	0.33727	0.31096	0.28297	0.25476	0.22899	0.21056	0.20848
475	0.41137	0.39334	0.37215	0.348	0.32134	0.29296	0.26437	0.23831	0.21973	0.21771
480	0.4268	0.40837	0.38667	0.3619	0.33453	0.30538	0.27603	0.24926	0.23012	0.22775
485	0.44585	0.42673	0.40419	0.37844	0.34995	0.31962	0.28907	0.26118	0.24109	0.238
490	0.46742	0.44731	0.42358	0.39648	0.3665	0.33461	0.30249	0.27314	0.25179	0.24774
495	0.48963	0.46828	0.44309	0.41434	0.38259	0.34886	0.31494	0.28395	0.26124	0.25619
500	0.51337	0.49045	0.4634	0.43253	0.39845	0.36231	0.32602	0.29286	0.26835	0.26196
505	0.52897	0.50438	0.47542	0.44247	0.40628	0.36814	0.33021	0.29596	0.27102	0.26483
510	0.53576	0.50932	0.47833	0.44332	0.40527	0.36578	0.32729	0.2934	0.2697	0.26535
515	0.52913	0.5007	0.46777	0.43121	0.39244	0.35345	0.31681	0.28595	0.26596	0.26548
520	0.50496	0.47502	0.44132	0.40534	0.36893	0.33408	0.3029	0.27803	0.26389	0.26859
525	0.46171	0.43289	0.4023	0.3717	0.34253	0.31584	0.29277	0.27537	0.26768	0.27752
530	0.4085	0.38664	0.36509	0.34457	0.32536	0.30786	0.29291	0.28221	0.27949	0.29261
535	0.36876	0.35766	0.34657	0.33568	0.32518	0.3151	0.30556	0.29813	0.29723	0.31152
540	0.35461	0.35164	0.34875	0.34543	0.34035	0.33264	0.32347	0.31637	0.3168	0.33293
545	0.378	0.37958	0.37891	0.37439	0.36608	0.35616	0.34758	0.34296	0.34555	0.36203
550	0.42013	0.41679	0.41004	0.4015	0.39336	0.38661	0.38099	0.37684	0.37736	0.39043
555	0.4526	0.44645	0.44105	0.43657	0.43181	0.42533	0.41701	0.40893	0.40584	0.41607
560	0.48832	0.48625	0.48337	0.47851	0.47102	0.46097	0.44929	0.43822	0.43251	0.44064
565	0.5317	0.52866	0.52419	0.51758	0.50761	0.49343	0.4764	0.46121	0.4551	0.46632
570	0.57399	0.57141	0.56499	0.55215	0.53234	0.50986	0.4933	0.48906	0.49742	0.51813
575	0.61675	0.60396	0.58272	0.55735	0.53964	0.53875	0.54979	0.5617	0.56927	0.5763
580	0.61585	0.59057	0.57786	0.58815	0.6114	0.63027	0.63491	0.62187	0.59246	0.55908
585	0.6202	0.64334	0.67221	0.69355	0.6994	0.68292	0.63398	0.55419	0.50875	0.55442
590	0.73378	0.74894	0.75256	0.73627	0.68109	0.57562	0.55967	0.6561	0.72286	0.76119
595	0.79101	0.77152	0.71228	0.60137	0.6383	0.74537	0.79389	0.81366	0.82294	0.83038
600	0.70212	0.63078	0.72193	0.80571	0.83998	0.8535	0.85841	0.85935	0.85892	0.85987
605	0.81029	0.85328	0.87348	0.88276	0.88661	0.88736	0.88612	0.88365	0.88087	0.87953
610	0.89965	0.9048	0.90758	0.90859	0.90823	0.9067	0.90418	0.90089	0.89738	0.89498
615	0.92384	0.92463	0.92475	0.92416	0.92287	0.92084	0.91809	0.91469	0.911	0.90805
620	0.93729	0.93714	0.93662	0.93565	0.93418	0.93214	0.92951	0.92627	0.92265	0.91941
625	0.94687	0.94647	0.9458	0.9448	0.94339	0.94153	0.93914	0.93619	0.93276	0.92936
630	0.95431	0.95387	0.95322	0.9523	0.95106	0.94944	0.94736	0.94473	0.94153	0.93799
635	0.96039	0.95999	0.95942	0.95864	0.95761	0.95626	0.95451	0.9522	0.94917	0.94533
640	0.96545	0.96513	0.96467	0.96406	0.96326	0.96219	0.96074	0.95869	0.95563	0.95088
645	0.96974	0.96951	0.96918	0.96875	0.96818	0.96737	0.96618	0.9642	0.96049	0.953
650	0.97343	0.9733	0.97312	0.97287	0.97251	0.97193	0.97084	0.96839	0.96224	0.94588
655	0.97667	0.97665	0.97662	0.97655	0.97638	0.9759	0.97448	0.97004	0.95545	0.90461
660	0.97956	0.97966	0.97977	0.97985	0.97977	0.97908	0.97614	0.96471	0.91695	0.69532
665	0.98219	0.98241	0.98264	0.9828	0.98256	0.98073	0.97245	0.9339	0.71891	0.0614
670	0.98464	0.98494	0.98523	0.98525	0.98414	0.97832	0.94986	0.77561	0.0646	0.34135
675	0.98694	0.98726	0.98741	0.98672	0.98255	0.96211	0.83621	0.12091	0.35176	0.59138
680	0.98903	0.98919	0.98868	0.98549	0.97044	0.88302	0.25703	0.32656	0.61125	0.66311
685	0.99067	0.99017	0.98744	0.97558	0.91315	0.43767	0.26196	0.62228	0.68554	0.64812
690	0.99121	0.98854	0.97831	0.93065	0.59312	0.16444	0.6185	0.7087	0.67438	0.55498
695	0.98865	0.97868	0.93789	0.68584	0.07811	0.59942	0.72706	0.70861	0.58631	0.39271
700	0.97601	0.93596	0.72303	0.04374	0.56828	0.73831	0.74227	0.63553	0.42508	0.30812
705	0.92104	0.70657	0.04477	0.53798	0.74359	0.77035	0.68952	0.48158	0.33523	0.41228
710	0.62233	0.04561	0.5226	0.7454	0.79146	0.73976	0.55544	0.36833	0.43827	0.54821
715	0.08027	0.5422	0.7499	0.80676	0.78003	0.6335	0.4122	0.4542	0.57389	0.63737
720	0.60025	0.76239	0.81904	0.80977	0.70331	0.47384	0.46071	0.59151	0.66183	0.68539
725	0.78466	0.83116	0.83114	0.75769	0.55022	0.46497	0.59909	0.68219	0.70926	0.70517
730	0.84469	0.84691	0.79606	0.62662	0.47799	0.59792	0.69599	0.73159	0.72958	0.7033
735	0.85905	0.82125	0.68869	0.50717	0.59178	0.70333	0.74951	0.7542	0.72946	0.6818
740	0.83598	0.73052	0.54802	0.58644	0.70574	0.76255	0.77555	0.75742	0.71092	0.64231
745	0.75137	0.58674	0.58799	0.70604	0.77155	0.79265	0.78284	0.74357	0.67507	0.59344
750	0.61122	0.59951	0.70808	0.77818	0.80585	0.8041	0.77441	0.71324	0.62901	0.55752
755	0.62141	0.71636	0.78486	0.81632	0.82107	0.80087	0.75048	0.67078	0.59298	0.55815
760	0.73296	0.79347	0.82528	0.83446	0.82238	0.7837	0.71348	0.6332	0.59104	0.59282
765	0.80605	0.83432	0.84537	0.83926	0.8111	0.75309	0.67475	0.62423	0.62265	0.63916
770	0.84451	0.85493	0.85247	0.83263	0.78708	0.71562	0.65682	0.6493	0.66669	0.68041
775	0.86387	0.86304	0.84913	0.81455	0.75356	0.68983	0.67211	0.68973	0.70619	0.71091
780	0.87175	0.86163	0.83564	0.78621	0.7233	0.69326	0.70735	0.72784	0.73572	0.73093
785	0.87098	0.85116	0.81223	0.75532	0.71509	0.72108	0.74402	0.75712	0.7555	0.74213
790	0.86201	0.83151	0.78322	0.73828	0.73336	0.75556	0.77359	0.77737	0.76716	0.74603
795	0.84462	0.80518	0.76134	0.74624	0.76409	0.78543	0.79477	0.79001	0.77214	0.74381
800	0.82052	0.78176	0.76045	0.77153	0.79374	0.80775	0.8087	0.79644	0.77153	0.73652
805	0.79753	0.77507	0.77944	0.79997	0.81709	0.8231	0.81675	0.79773	0.76626	0.72553
810	0.78842	0.78839	0.80549	0.82383	0.83376	0.83275	0.82	0.79473	0.75747	0.71289
815	0.79823	0.81163	0.82929	0.84165	0.84492	0.83785	0.81925	0.78828	0.74668	0.70127
820	0.81903	0.83468	0.84781	0.85407	0.85164	0.83917	0.81517	0.77948	0.73609	0.69358
825	0.84089	0.85333	0.86115	0.86214	0.85476	0.83732	0.80852	0.76997	0.72824	0.69189
830	0.8592	0.8672	0.87026	0.86671	0.85482	0.83278	0.80034	0.76179	0.72525	0.69662
835	0.87305	0.87693	0.87592	0.86833	0.85222	0.82623	0.79222	0.75711	0.72808	0.70658
840	0.88289	0.88326	0.87869	0.86735	0.8474	0.81879	0.78615	0.75742	0.73607	0.7196
845	0.88943	0.88676	0.87896	0.86413	0.84112	0.81208	0.78394	0.76279	0.74743	0.73348
850	0.89324	0.88786	0.87703	0.85917	0.83456	0.8079	0.78639	0.77195	0.76007	0.74662
855	0.89474	0.88684	0.87328	0.85329	0.82925	0.80756	0.79294	0.78303	0.77237	0.75808
860	0.89425	0.88402	0.86827	0.84769	0.82674	0.81132	0.80212	0.79436	0.78334	0.76747
865	0.892	0.87981	0.86293	0.84383	0.82787	0.81826	0.81226	0.80481	0.7925	0.7747
870	0.88837	0.87494	0.85849	0.8429	0.83244	0.82693	0.8221	0.81378	0.79974	0.77992
875	0.88395	0.87043	0.85621	0.84526	0.83938	0.83597	0.83086	0.82105	0.80512	0.78332
880	0.87962	0.86748	0.85684	0.85037	0.84736	0.8444	0.83819	0.82665	0.80884	0.78521
885	0.87647	0.86698	0.86029	0.8571	0.85528	0.85172	0.84401	0.8307	0.81115	0.78592
890	0.87543	0.86917	0.86575	0.86432	0.86246	0.85772	0.8484	0.83342	0.81234	0.78585
895	0.87687	0.87352	0.87214	0.8712	0.86856	0.86242	0.85151	0.83505	0.81275	0.78544
900	0.88046	0.87911	0.87857	0.87726	0.87348	0.8659	0.85356	0.83588	0.81276	0.78513
905	0.88541	0.88503	0.88445	0.8823	0.87727	0.86835	0.8548	0.83625	0.81279	0.78534
910	0.89084	0.89062	0.88948	0.8863	0.88005	0.86995	0.85548	0.83649	0.81318	0.78637
915	0.8961	0.89553	0.89358	0.88933	0.88198	0.87094	0.85591	0.83694	0.81422	0.78837
920	0.90079	0.8996	0.89677	0.89153	0.88326	0.87157	0.8564	0.83787	0.81607	0.79127
925	0.90474	0.90284	0.89915	0.89305	0.8841	0.87212	0.8572	0.83945	0.81871	0.79489
930	0.90791	0.9053	0.90085	0.89408	0.88474	0.87283	0.85851	0.84171	0.82197	0.79892
935	0.91036	0.90711	0.90204	0.89484	0.88542	0.87391	0.8604	0.84455	0.82561	0.80303
940	0.91218	0.9084	0.9029	0.89553	0.88633	0.87547	0.86282	0.84778	0.82935	0.80691
945	0.9135	0.90934	0.90362	0.89635	0.88763	0.87751	0.86563	0.85113	0.8329	0.81033
950	0.91446	0.91009	0.9044	0.89745	0.88935	0.87995	0.86863	0.85437	0.83605	0.8131
955	0.91524	0.91085	0.90538	0.89892	0.89146	0.88261	0.87159	0.85728	0.83863	0.81512
960	0.916	0.91177	0.90667	0.90075	0.89383	0.88532	0.87431	0.85972	0.84054	0.81638
965	0.91688	0.91294	0.90829	0.90287	0.8963	0.88788	0.87665	0.86157	0.84175	0.81692
970	0.918	0.91442	0.9102	0.90514	0.89871	0.89014	0.87848	0.86278	0.84229	0.81689
975	0.91939	0.91617	0.91229	0.9074	0.9009	0.89198	0.87974	0.86336	0.84226	0.81654
980	0.92104	0.91811	0.91441	0.90951	0.90274	0.89331	0.88041	0.86337	0.84188	0.81625
985	0.92288	0.92011	0.91643	0.91134	0.90415	0.8941	0.88051	0.86297	0.84148	0.81653
990	0.92478	0.92205	0.91823	0.9128	0.90506	0.89434	0.88014	0.86242	0.84151	0.81795
995	0.92663	0.9238	0.91972	0.91381	0.90545	0.89407	0.87951	0.86212	0.84251	0.82103
1000	0.92832	0.92527	0.9208	0.91435	0.90534	0.89344	0.87891	0.86255	0.84499	0.82605
1005	0.92975	0.92639	0.92145	0.91439	0.90479	0.89266	0.87879	0.86425	0.84928	0.83297
1010	0.93086	0.9271	0.92163	0.91398	0.90396	0.8921	0.87965	0.86758	0.85535	0.84136
1015	0.93158	0.92737	0.92135	0.9132	0.90313	0.89223	0.88197	0.87265	0.86284	0.85061
1020	0.93188	0.92719	0.92065	0.91224	0.90269	0.89355	0.88595	0.87917	0.87115	0.86002
1025	0.93174	0.92658	0.91968	0.91144	0.90315	0.89643	0.89146	0.88658	0.87962	0.86907
1030	0.93118	0.92564	0.91869	0.91125	0.90498	0.90089	0.89801	0.89424	0.88772	0.87738
1035	0.93026	0.92456	0.91808	0.9122	0.9084	0.90658	0.90497	0.90161	0.89514	0.88481
1040	0.92916	0.9237	0.91835	0.91464	0.91321	0.9129	0.91178	0.90836	0.90172	0.8913
1045	0.92817	0.92353	0.91997	0.91858	0.9189	0.91925	0.91805	0.91432	0.90744	0.89693
1050	0.92775	0.92456	0.92313	0.92363	0.92485	0.92519	0.9236	0.91949	0.91237	0.90178
1055	0.92844	0.9271	0.92757	0.92917	0.93051	0.93046	0.92839	0.92391	0.91659	0.90595
1060	0.9306	0.93102	0.9327	0.9346	0.9356	0.93501	0.93246	0.92767	0.9202	0.90955
1065	0.93418	0.9358	0.93791	0.93955	0.93999	0.93886	0.93591	0.93088	0.92331	0.91266
1070	0.9387	0.94078	0.94273	0.94384	0.9437	0.9421	0.93884	0.93362	0.926	0.91538
1075	0.94348	0.94546	0.94692	0.94745	0.9468	0.94482	0.94132	0.93598	0.92833	0.91776
1080	0.948	0.94955	0.95046	0.95046	0.94939	0.94712	0.94344	0.93803	0.93038	0.91985
1085	0.95195	0.953	0.95339	0.95295	0.95156	0.94907	0.94527	0.93981	0.93218	0.92172
1090	0.95527	0.95584	0.95581	0.95503	0.95339	0.95074	0.94686	0.94138	0.93378	0.92339
1095	0.95799	0.95817	0.9578	0.95676	0.95495	0.95219	0.94826	0.94278	0.93522	0.92489
1100	0.96021	0.96008	0.95946	0.95823	0.95629	0.95345	0.94949	0.94403	0.93652	0.92625
1105	0.96202	0.96166	0.96085	0.95949	0.95745	0.95457	0.9506	0.94516	0.93769	0.92749
1110	0.96351	0.96298	0.96203	0.96057	0.95847	0.95556	0.95159	0.94618	0.93877	0.92863
1115	0.96476	0.9641	0.96305	0.96152	0.95938	0.95645	0.9525	0.94712	0.93977	0.92968
1120	0.9658	0.96505	0.96394	0.96235	0.96019	0.95726	0.95333	0.94799	0.94069	0.93066
1125	0.9667	0.96588	0.96471	0.9631	0.96092	0.95801	0.95409	0.94879	0.94155	0.93156
1130	0.96747	0.96661	0.96541	0.96377	0.96159	0.95869	0.9548	0.94955	0.94235	0.93241
1135	0.96815	0.96725	0.96603	0.96439	0.96221	0.95932	0.95546	0.95025	0.9431	0.9332
1140	0.96875	0.96783	0.9666	0.96495	0.96278	0.95991	0.95609	0.95092	0.94382	0.93395
1145	0.96929	0.96836	0.96711	0.96547	0.96331	0.96047	0.95668	0.95155	0.94449	0.93465
1150	0.96978	0.96884	0.96759	0.96596	0.96382	0.961	0.95724	0.95216	0.94514	0.93531
1155	0.97023	0.96929	0.96804	0.96641	0.96429	0.9615	0.95778	0.95273	0.94575	0.93594
1160	0.97064	0.9697	0.96846	0.96685	0.96474	0.96198	0.95829	0.95328	0.94633	0.93652
1165	0.97103	0.97009	0.96886	0.96726	0.96517	0.96244	0.95879	0.95382	0.94689	0.93706
1170	0.97139	0.97045	0.96923	0.96765	0.96559	0.96288	0.95927	0.95433	0.94742	0.93757
1175	0.97173	0.9708	0.96959	0.96802	0.96599	0.96331	0.95973	0.95482	0.94793	0.93803
1180	0.97206	0.97113	0.96994	0.96839	0.96637	0.96373	0.96018	0.9553	0.94841	0.93844
1185	0.97237	0.97145	0.97027	0.96874	0.96675	0.96413	0.96062	0.95577	0.94886	0.93881
1190	0.97266	0.97176	0.97059	0.96908	0.96712	0.96453	0.96105	0.95621	0.94929	0.93911
1195	0.97295	0.97206	0.97091	0.96942	0.96748	0.96492	0.96147	0.95665	0.94968	0.93934
1200	0.97323	0.97235	0.97121	0.96974	0.96783	0.96531	0.96188	0.95706	0.95004	0.93949
1205	0.9735	0.97263	0.97151	0.97006	0.96818	0.96568	0.96228	0.95746	0.95036	0.93954
1210	0.97376	0.97291	0.9718	0.97038	0.96852	0.96606	0.96267	0.95784	0.95062	0.93946
1215	0.97402	0.97318	0.97209	0.97069	0.96886	0.96642	0.96305	0.95819	0.95083	0.93922
1220	0.97427	0.97345	0.97238	0.971	0.9692	0.96679	0.96343	0.95852	0.95096	0.93879
1225	0.97452	0.97371	0.97266	0.97131	0.96953	0.96714	0.96379	0.95882	0.951	0.9381
1230	0.97477	0.97397	0.97294	0.97161	0.96987	0.9675	0.96414	0.95907	0.95091	0.93708
1235	0.97501	0.97423	0.97322	0.97192	0.9702	0.96785	0.96447	0.95928	0.95068	0.93562
1240	0.97525	0.97449	0.9735	0.97222	0.97053	0.96819	0.96479	0.95942	0.95025	0.93359
1245	0.97549	0.97475	0.97378	0.97253	0.97086	0.96853	0.96508	0.95948	0.94957	0.93079
1250	0.97574	0.97501	0.97406	0.97283	0.97119	0.96886	0.96534	0.95944	0.94854	0.92693
1255	0.97598	0.97526	0.97434	0.97314	0.97151	0.96919	0.96556	0.95926	0.94706	0.92162
1260	0.97622	0.97552	0.97462	0.97344	0.97184	0.9695	0.96573	0.9589	0.94496	0.91426
1265	0.97646	0.97578	0.97491	0.97375	0.97216	0.96979	0.96584	0.95831	0.94202	0.90401
1270	0.9767	0.97605	0.97519	0.97406	0.97248	0.97006	0.96586	0.95739	0.93788	0.88954
1275	0.97694	0.97631	0.97548	0.97437	0.97279	0.9703	0.96576	0.95603	0.93206	0.869
1280	0.97719	0.97658	0.97577	0.97468	0.9731	0.97051	0.96551	0.95407	0.9238	0.83955
1285	0.97744	0.97685	0.97606	0.97499	0.97339	0.97066	0.96505	0.95125	0.91196	0.79741
1290	0.97769	0.97712	0.97636	0.9753	0.97367	0.97074	0.96431	0.94722	0.89479	0.73838
1295	0.97795	0.97739	0.97666	0.97561	0.97393	0.97073	0.96317	0.9414	0.86958	0.66024
1300	0.9782	0.97767	0.97696	0.97591	0.97416	0.97059	0.96147	0.93296	0.83247	0.56999
1305	0.97847	0.97796	0.97726	0.97621	0.97435	0.97027	0.95898	0.92053	0.77849	0.49067
1310	0.97873	0.97825	0.97756	0.9765	0.97449	0.96971	0.95532	0.90196	0.70384	0.4532
1315	0.979	0.97854	0.97787	0.97677	0.97455	0.9688	0.94994	0.87389	0.61335	0.46863
1320	0.97928	0.97883	0.97817	0.97702	0.9745	0.9674	0.94194	0.83128	0.53076	0.51898
1325	0.97956	0.97913	0.97847	0.97723	0.9743	0.96529	0.92988	0.76817	0.49246	0.57959
1330	0.97985	0.97943	0.97876	0.9774	0.97389	0.96212	0.91136	0.6823	0.51157	0.63584
1335	0.98014	0.97973	0.97904	0.97751	0.97318	0.95736	0.88255	0.58829	0.56571	0.68277
1340	0.98043	0.98004	0.9793	0.97752	0.97203	0.95014	0.83743	0.52535	0.62727	0.72046
1345	0.98073	0.98033	0.97953	0.9774	0.97024	0.93898	0.76867	0.52594	0.68193	0.75037
1350	0.98103	0.98063	0.97972	0.97709	0.96749	0.92139	0.67475	0.57607	0.72615	0.77415
1355	0.98134	0.98091	0.97984	0.9765	0.96325	0.8931	0.57904	0.64057	0.76073	0.79317
1360	0.98166	0.98119	0.97988	0.97547	0.95659	0.84779	0.52871	0.69234	0.78401	0.8059
1365	0.98198	0.98143	0.97978	0.97381	0.9462	0.7773	0.54483	0.73439	0.80245	0.81633
1370	0.98229	0.98163	0.97948	0.9712	0.9297	0.6785	0.60033	0.76727	0.81721	0.82496
1375	0.98259	0.98175	0.97888	0.96715	0.90307	0.57368	0.66173	0.79276	0.82913	0.83213
1380	0.98285	0.98176	0.97784	0.96084	0.85962	0.51724	0.71418	0.81266	0.83887	0.83812
1385	0.98307	0.98161	0.97616	0.95092	0.78995	0.53704	0.75516	0.82834	0.84687	0.84312
1390	0.98322	0.98122	0.97348	0.93497	0.68721	0.60012	0.78658	0.84091	0.85353	0.84732
1395	0.98327	0.98049	0.96928	0.90891	0.57078	0.66707	0.8106	0.85106	0.85907	0.85081
1400	0.98317	0.97925	0.96271	0.86579	0.50253	0.72224	0.82913	0.85933	0.8637	0.85369
1405	0.98286	0.97725	0.95228	0.7952	0.52135	0.76428	0.84364	0.86613	0.86755	0.85602
1410	0.98222	0.97408	0.93539	0.68801	0.59062	0.79593	0.85522	0.87178	0.87078	0.85789
1415	0.98112	0.96904	0.90702	0.55962	0.66512	0.82041	0.86484	0.87668	0.87357	0.8594
1420	0.97931	0.96111	0.85993	0.48416	0.72391	0.83862	0.87241	0.8806	0.87575	0.8604
1425	0.97643	0.94833	0.78159	0.5065	0.76806	0.85285	0.87867	0.88389	0.87749	0.86102
1430	0.97166	0.91909	0.61236	0.7172	0.85378	0.89224	0.90368	0.90349	0.8952	0.8786
1435	0.96339	0.87113	0.54735	0.77675	0.87139	0.89963	0.9077	0.90599	0.89677	0.8794
1440	0.949	0.78523	0.59562	0.81853	0.88473	0.90567	0.9111	0.90811	0.89804	0.87989
1445	0.92312	0.65634	0.68329	0.84781	0.89506	0.91066	0.914	0.9099	0.89904	0.88009
1450	0.87504	0.55386	0.75605	0.86882	0.90322	0.91482	0.91646	0.9114	0.89977	0.87999
1455	0.7868	0.57502	0.80704	0.88432	0.90979	0.91833	0.91857	0.91264	0.90024	0.87959
1460	0.65206	0.66522	0.84196	0.89606	0.91516	0.92131	0.92036	0.91363	0.90047	0.87887
1465	0.5502	0.74641	0.86633	0.90517	0.91961	0.92385	0.92188	0.91439	0.90044	0.87782
1470	0.58279	0.80306	0.88385	0.91238	0.92332	0.92602	0.92315	0.91493	0.90015	0.87644
1475	0.67838	0.84112	0.89684	0.91818	0.92645	0.92788	0.9242	0.91525	0.8996	0.8747
1480	0.75888	0.86719	0.90675	0.92294	0.92911	0.92946	0.92504	0.91536	0.89878	0.87257
1485	0.81349	0.88565	0.91448	0.92688	0.93138	0.9308	0.92568	0.91525	0.89766	0.87004
1490	0.84969	0.89916	0.92065	0.93019	0.93333	0.93193	0.92613	0.91492	0.89624	0.86709
1495	0.87432	0.90934	0.92565	0.93298	0.935	0.93287	0.9264	0.91435	0.89449	0.8637
1500	0.89172	0.91723	0.92976	0.93536	0.93643	0.93362	0.92648	0.91354	0.89238	0.85985
1505	0.90443	0.92347	0.93319	0.9374	0.93765	0.93421	0.92637	0.91247	0.88991	0.85555
1510	0.91401	0.9285	0.93608	0.93915	0.93868	0.93463	0.92607	0.91112	0.88705	0.85082
1515	0.92144	0.93263	0.93853	0.94066	0.93954	0.93489	0.92556	0.90947	0.88378	0.84569
1520	0.92732	0.93606	0.94063	0.94196	0.94024	0.93498	0.92483	0.9075	0.88009	0.84023
1525	0.93207	0.93893	0.94243	0.94306	0.94079	0.93491	0.92388	0.90518	0.87601	0.83455
1530	0.93597	0.94138	0.94399	0.94401	0.9412	0.93467	0.92266	0.90251	0.87154	0.82879
1535	0.93921	0.94347	0.94533	0.9448	0.94146	0.93425	0.92118	0.89945	0.86675	0.82313
1540	0.94194	0.94526	0.94649	0.94545	0.94158	0.93363	0.9194	0.89601	0.86172	0.81779
1545	0.94425	0.94682	0.94748	0.94597	0.94156	0.93281	0.9173	0.89219	0.85657	0.81299
1550	0.94624	0.94816	0.94833	0.94636	0.94138	0.93176	0.91487	0.88803	0.85146	0.80898
1555	0.94795	0.94932	0.94905	0.94662	0.94104	0.93046	0.91208	0.88357	0.8466	0.80596
1560	0.94943	0.95033	0.94964	0.94675	0.94053	0.92889	0.90892	0.87892	0.8422	0.80406
1565	0.95071	0.9512	0.95011	0.94676	0.93983	0.92704	0.90541	0.87419	0.83847	0.80336
1570	0.95183	0.95194	0.95047	0.94663	0.93893	0.92486	0.90155	0.86956	0.83562	0.80386
1575	0.9528	0.95256	0.95071	0.94635	0.93781	0.92235	0.89741	0.86521	0.83379	0.80547
1580	0.95364	0.95307	0.95084	0.94593	0.93644	0.9195	0.89307	0.86138	0.83307	0.80805
1585	0.95436	0.95348	0.95085	0.94533	0.93481	0.91629	0.88866	0.85826	0.83343	0.81141
1590	0.95498	0.95378	0.95074	0.94455	0.93288	0.91274	0.88432	0.85603	0.83483	0.81538
1595	0.95549	0.95398	0.9505	0.94356	0.93064	0.90891	0.88028	0.8548	0.83711	0.81976
1600	0.9559	0.95408	0.95011	0.94236	0.92807	0.90485	0.87672	0.85461	0.84011	0.82437
1605	0.95622	0.95406	0.94958	0.9409	0.92515	0.90068	0.87385	0.85542	0.84365	0.82909
1610	0.95644	0.95394	0.94886	0.93917	0.9219	0.89654	0.87185	0.85713	0.84756	0.8338
1615	0.95657	0.95368	0.94797	0.93715	0.91833	0.89264	0.87081	0.85959	0.85168	0.83841
1620	0.9566	0.9533	0.94686	0.9348	0.91452	0.88918	0.87077	0.86263	0.85587	0.84285
1625	0.95652	0.95276	0.94551	0.93213	0.91057	0.88636	0.87167	0.86607	0.86004	0.8471
1630	0.95634	0.95207	0.94391	0.92912	0.90659	0.88436	0.87341	0.86976	0.86411	0.85112
1635	0.95603	0.95118	0.94203	0.92579	0.90279	0.88329	0.87582	0.87355	0.86802	0.85491
1640	0.95558	0.9501	0.93983	0.9222	0.89935	0.88318	0.87874	0.87735	0.87175	0.85846
1645	0.95499	0.94878	0.93731	0.91843	0.8965	0.88399	0.88199	0.88106	0.87526	0.86177
1650	0.95423	0.94721	0.93447	0.9146	0.89442	0.8856	0.88543	0.88465	0.87856	0.86485
1655	0.95328	0.94536	0.93131	0.91089	0.89322	0.88786	0.88894	0.88806	0.88164	0.86771
1660	0.95213	0.94321	0.92787	0.9075	0.89296	0.8906	0.89242	0.89128	0.88452	0.87037
1665	0.95073	0.94074	0.92425	0.90463	0.89361	0.89366	0.8958	0.89431	0.88718	0.87283
1670	0.94908	0.93794	0.92055	0.90249	0.89505	0.89688	0.89904	0.89713	0.88966	0.87511
1675	0.94714	0.93484	0.91695	0.90121	0.89714	0.90015	0.90211	0.89975	0.89195	0.87722
1680	0.94488	0.93147	0.91366	0.90084	0.8997	0.90339	0.90499	0.90218	0.89407	0.87918
1685	0.94231	0.92793	0.91087	0.90136	0.90257	0.90652	0.90768	0.90444	0.89603	0.88099
1690	0.93943	0.92436	0.9088	0.90267	0.90561	0.90951	0.91018	0.90652	0.89785	0.88266
1695	0.93626	0.92092	0.90757	0.90463	0.90869	0.91233	0.9125	0.90845	0.89953	0.88421
1700	0.93287	0.91782	0.90724	0.90705	0.91173	0.91497	0.91464	0.91023	0.90108	0.88564
1705	0.92878	0.91443	0.90671	0.9087	0.91373	0.91661	0.91588	0.91117	0.9018	0.8862
1710	0.92462	0.91165	0.90693	0.91059	0.91568	0.91815	0.91703	0.91203	0.90245	0.88669
1715	0.92059	0.90964	0.90779	0.91261	0.91755	0.91958	0.91809	0.91282	0.90304	0.88712
1720	0.9169	0.90846	0.90914	0.91468	0.91933	0.92092	0.91907	0.91354	0.90357	0.88749
1725	0.91376	0.90811	0.91086	0.91674	0.921	0.92215	0.91997	0.91419	0.90404	0.8878
1730	0.91136	0.9085	0.91282	0.91875	0.92257	0.9233	0.9208	0.91479	0.90445	0.88804
1735	0.9098	0.90953	0.9149	0.92067	0.92403	0.92435	0.92156	0.91533	0.90481	0.88824
1740	0.9091	0.91104	0.91704	0.9225	0.92539	0.92533	0.92225	0.91581	0.90511	0.88837
1745	0.90923	0.9129	0.91915	0.92421	0.92664	0.92622	0.92288	0.91624	0.90536	0.88845
1750	0.91007	0.91496	0.92121	0.92582	0.9278	0.92705	0.92346	0.91662	0.90557	0.88847
1755	0.91146	0.91713	0.92318	0.92731	0.92887	0.9278	0.92398	0.91695	0.90572	0.88844
1760	0.91326	0.91933	0.92504	0.92869	0.92986	0.92849	0.92445	0.91723	0.90583	0.88835
1765	0.91532	0.92149	0.92679	0.92997	0.93077	0.92913	0.92487	0.91747	0.90589	0.88821
1770	0.91753	0.92357	0.92842	0.93116	0.9316	0.9297	0.92524	0.91767	0.9059	0.88801
1775	0.91978	0.92556	0.92993	0.93225	0.93237	0.93023	0.92557	0.91782	0.90587	0.88775
1780	0.92201	0.92743	0.93133	0.93325	0.93307	0.9307	0.92586	0.91793	0.90578	0.88743
1785	0.92418	0.92917	0.93263	0.93417	0.93371	0.93113	0.9261	0.91799	0.90565	0.88706
1790	0.92624	0.93079	0.93382	0.93502	0.9343	0.93151	0.9263	0.91802	0.90547	0.88662
1795	0.92818	0.9323	0.93492	0.9358	0.93483	0.93185	0.92647	0.918	0.90524	0.88611
1800	0.93	0.93369	0.93593	0.93651	0.93532	0.93215	0.92659	0.91794	0.90495	0.88554

## Sheet: Sheet3
Fig.2d
lambda	25	30	35	40	45	50	55	60	65	70
400	0.46201	0.47854	0.49846	0.52193	0.54916	0.58037	0.6158	0.65567	0.70023	0.74969
405	0.46409	0.48057	0.50041	0.52381	0.55095	0.58207	0.61737	0.65711	0.70151	0.75079
410	0.46553	0.48196	0.50175	0.52508	0.55216	0.5832	0.61843	0.65807	0.70237	0.75153
415	0.46637	0.48275	0.5025	0.52579	0.55282	0.58381	0.61899	0.65859	0.70282	0.75192
420	0.46674	0.48309	0.5028	0.52605	0.55305	0.58402	0.61918	0.65875	0.70297	0.75204
425	0.46648	0.48282	0.50252	0.52578	0.55279	0.58377	0.61895	0.65856	0.70281	0.75191
430	0.46595	0.48229	0.50201	0.52529	0.55234	0.58337	0.6186	0.65826	0.70256	0.75172
435	0.46517	0.48155	0.50132	0.52466	0.55178	0.58289	0.6182	0.65794	0.70232	0.75154
440	0.46434	0.48079	0.50065	0.52409	0.55132	0.58254	0.61796	0.65779	0.70225	0.75152
445	0.46371	0.48027	0.50026	0.52385	0.55122	0.58258	0.61813	0.65805	0.70256	0.75186
450	0.46356	0.48029	0.50047	0.52424	0.5518	0.58332	0.61898	0.65898	0.7035	0.75274
455	0.46564	0.48242	0.50261	0.52638	0.55389	0.58531	0.62083	0.66065	0.70496	0.75397
460	0.46712	0.48433	0.50499	0.52921	0.55714	0.58889	0.62463	0.6645	0.70868	0.75736
465	0.47215	0.48969	0.51066	0.53515	0.56324	0.59503	0.63064	0.67022	0.71393	0.76195
470	0.48063	0.49841	0.51955	0.54409	0.5721	0.60364	0.63883	0.67781	0.72073	0.76778
475	0.49293	0.51079	0.5319	0.55625	0.58389	0.61486	0.64929	0.68732	0.72911	0.77486
480	0.50916	0.52682	0.54757	0.57136	0.59823	0.62824	0.66152	0.69823	0.73857	0.78274
485	0.52875	0.54583	0.56577	0.58855	0.61419	0.6428	0.67454	0.70961	0.74824	0.79064
490	0.55037	0.56639	0.58504	0.60631	0.63028	0.65709	0.68697	0.72017	0.75697	0.7976
495	0.57193	0.58642	0.60331	0.62265	0.64457	0.66929	0.69713	0.72839	0.76342	0.80246
500	0.59429	0.60674	0.62133	0.63819	0.65755	0.67977	0.70523	0.73436	0.76756	0.80515
505	0.60778	0.6179	0.62998	0.64427	0.66113	0.68106	0.70457	0.7322	0.76443	0.80161
510	0.61215	0.61971	0.62911	0.64076	0.65521	0.67311	0.69514	0.72195	0.75409	0.79194
515	0.60328	0.60818	0.61492	0.62414	0.63663	0.65322	0.67474	0.70193	0.73535	0.77536
520	0.57728	0.57983	0.5845	0.59226	0.60411	0.62106	0.64397	0.6735	0.71008	0.75394
525	0.5317	0.53344	0.5382	0.54716	0.56142	0.58185	0.60907	0.6434	0.68498	0.73382
530	0.4729	0.47787	0.4872	0.50189	0.5226	0.54974	0.58345	0.62371	0.67042	0.72351
535	0.42388	0.43656	0.45407	0.47688	0.50522	0.53915	0.57848	0.62298	0.67249	0.72706
540	0.40346	0.4233	0.448	0.47764	0.51178	0.54976	0.59122	0.63633	0.68551	0.73909
545	0.42595	0.45027	0.47826	0.50891	0.54182	0.57755	0.61711	0.66101	0.709	0.7605
550	0.47071	0.49209	0.51553	0.54204	0.57306	0.60918	0.64959	0.6929	0.73821	0.78541
555	0.5068	0.52533	0.54918	0.57858	0.61233	0.64862	0.68623	0.72494	0.76522	0.80759
560	0.54336	0.56597	0.5925	0.62169	0.65251	0.68437	0.71715	0.75141	0.78813	0.82774
565	0.58736	0.60912	0.63379	0.66015	0.68656	0.71248	0.74038	0.77406	0.81331	0.85371
570	0.62967	0.65075	0.6711	0.6884	0.70508	0.73058	0.76999	0.81347	0.85075	0.88059
575	0.66855	0.67631	0.68098	0.69522	0.7335	0.78327	0.82323	0.8461	0.85751	0.88616
580	0.66123	0.66576	0.7025	0.75964	0.80665	0.82983	0.817	0.84121	0.90672	0.93778
585	0.69114	0.7464	0.7944	0.82224	0.81172	0.7756	0.88329	0.92283	0.94215	0.95621
590	0.79355	0.81862	0.81917	0.74184	0.83622	0.90668	0.92976	0.94396	0.9553	0.96528
595	0.81981	0.76545	0.74645	0.88245	0.91737	0.93352	0.945	0.95464	0.96327	0.97125
600	0.69816	0.84716	0.90311	0.92376	0.93619	0.94587	0.95427	0.9619	0.96899	0.97566
605	0.89247	0.91607	0.92943	0.93915	0.9473	0.95461	0.96136	0.96769	0.97365	0.9793
610	0.92591	0.93487	0.94242	0.94921	0.95552	0.96146	0.96709	0.97244	0.97752	0.98235
615	0.94035	0.94607	0.95158	0.95693	0.9621	0.96709	0.97188	0.97646	0.98081	0.98496
620	0.94998	0.95432	0.95874	0.96317	0.96754	0.9718	0.97593	0.97988	0.98363	0.9872
625	0.95733	0.96087	0.96457	0.96833	0.9721	0.97579	0.97937	0.9828	0.98606	0.98913
630	0.9632	0.9662	0.96938	0.97265	0.97594	0.97918	0.98231	0.98531	0.98814	0.99079
635	0.96806	0.97067	0.97345	0.97633	0.97924	0.9821	0.98487	0.9875	0.98996	0.99225
640	0.97214	0.97445	0.97692	0.97949	0.98208	0.98463	0.98709	0.98941	0.99156	0.99353
645	0.97561	0.97768	0.97991	0.98223	0.98457	0.98686	0.98905	0.9911	0.99298	0.99467
650	0.9786	0.98049	0.98252	0.98464	0.98676	0.98884	0.9908	0.99262	0.99425	0.99569
655	0.98124	0.98298	0.98485	0.9868	0.98874	0.99063	0.99239	0.99398	0.99538	0.99659
660	0.98359	0.98521	0.98696	0.98876	0.99055	0.99225	0.99382	0.9952	0.99637	0.99733
665	0.98574	0.98727	0.9889	0.99057	0.9922	0.99373	0.99507	0.9962	0.99709	0.99778
670	0.98775	0.98919	0.99071	0.99224	0.99369	0.99498	0.99603	0.99678	0.99725	0.9975
675	0.98966	0.99099	0.99238	0.99372	0.99491	0.99581	0.9963	0.9963	0.99581	0.99505
680	0.99144	0.99263	0.99381	0.99482	0.99547	0.99553	0.99467	0.99257	0.98898	0.98417
685	0.99299	0.99392	0.99466	0.99494	0.99429	0.99199	0.98674	0.97622	0.95627	0.92017
690	0.99397	0.99432	0.99402	0.99231	0.98771	0.97686	0.95114	0.88433	0.68297	0.17234
695	0.99351	0.99231	0.98892	0.98057	0.95978	0.9018	0.70226	0.09139	0.35475	0.74366
700	0.98883	0.98262	0.96778	0.92854	0.8022	0.32571	0.14941	0.65999	0.84087	0.91137
705	0.96933	0.94168	0.86401	0.59207	0.01361	0.46242	0.76576	0.87361	0.92166	0.94775
710	0.88108	0.71653	0.23037	0.16731	0.62559	0.81135	0.88693	0.9238	0.94414	0.95629
715	0.36356	0.03404	0.42813	0.71545	0.83659	0.89304	0.92227	0.9373	0.94259	0.93961
720	0.30331	0.60957	0.77217	0.85311	0.89586	0.91864	0.92771	0.92193	0.89314	0.8408
725	0.72278	0.81197	0.86546	0.89707	0.91368	0.91578	0.89445	0.82656	0.75642	0.82609
730	0.84155	0.8754	0.89732	0.90756	0.90163	0.86166	0.75863	0.73681	0.84504	0.91221
735	0.8832	0.89642	0.89985	0.88464	0.82504	0.70778	0.7433	0.85391	0.91245	0.94307
740	0.89325	0.88909	0.86297	0.78485	0.67739	0.75147	0.85565	0.90906	0.9374	0.9551
745	0.87196	0.83267	0.74025	0.66357	0.75828	0.85404	0.90396	0.93096	0.94767	0.9596
750	0.78723	0.69294	0.66405	0.76562	0.85151	0.89824	0.92422	0.94009	0.95084	0.95915
755	0.65423	0.67959	0.77601	0.85	0.89283	0.9176	0.93264	0.9421	0.94826	0.95303
760	0.70897	0.78961	0.85019	0.88816	0.91135	0.92551	0.93373	0.93759	0.93837	0.93854
765	0.80694	0.85308	0.88497	0.90586	0.91892	0.92598	0.92771	0.92444	0.91829	0.91649
770	0.85867	0.88362	0.90143	0.91301	0.91893	0.91893	0.9123	0.90062	0.89438	0.90737
775	0.88402	0.89816	0.90786	0.91259	0.9113	0.90238	0.88674	0.87734	0.89256	0.92247
780	0.89604	0.90348	0.90689	0.9046	0.89439	0.87642	0.86429	0.87992	0.91232	0.94047
785	0.89977	0.90166	0.89849	0.8877	0.86879	0.85428	0.86809	0.90165	0.93141	0.95247
790	0.89661	0.89253	0.88155	0.86277	0.84667	0.85709	0.8903	0.92168	0.94397	0.95962
795	0.88624	0.87527	0.85736	0.84083	0.8474	0.87867	0.91128	0.93508	0.95157	0.96373
800	0.86815	0.85167	0.83603	0.83946	0.86749	0.90047	0.9258	0.94338	0.95598	0.96585
805	0.84505	0.83159	0.83338	0.85758	0.88972	0.91623	0.93503	0.94828	0.95823	0.96649
810	0.82717	0.82901	0.84958	0.87965	0.90662	0.92655	0.94062	0.95084	0.95883	0.96586
815	0.82633	0.84409	0.87114	0.89749	0.91813	0.93304	0.9437	0.95161	0.958	0.96402
820	0.84143	0.86495	0.88949	0.9101	0.9256	0.9368	0.94484	0.95082	0.95581	0.96105
825	0.86163	0.88331	0.9029	0.91852	0.93016	0.93849	0.94434	0.94859	0.9524	0.95732
830	0.87968	0.89719	0.91217	0.9239	0.9325	0.93844	0.9423	0.94502	0.94818	0.95375
835	0.89351	0.90699	0.91826	0.92692	0.933	0.93678	0.93884	0.94055	0.9442	0.95174
840	0.90337	0.91354	0.92187	0.92798	0.93182	0.93362	0.93433	0.9362	0.942	0.95231
845	0.91003	0.91754	0.92343	0.92731	0.9291	0.92929	0.92971	0.93354	0.94263	0.9551
850	0.91413	0.91943	0.9232	0.92505	0.92509	0.92456	0.92644	0.93375	0.94575	0.95891
855	0.91613	0.91952	0.92136	0.92145	0.92043	0.92072	0.92587	0.93672	0.95004	0.96266
860	0.91632	0.91798	0.91814	0.91699	0.91622	0.91921	0.92823	0.94121	0.95436	0.96585
865	0.9149	0.91505	0.91395	0.91263	0.91384	0.92064	0.93256	0.94595	0.95808	0.96834
870	0.91211	0.91111	0.90961	0.90962	0.91421	0.92443	0.93754	0.95019	0.96103	0.97018
875	0.90834	0.90688	0.90624	0.90902	0.91719	0.92937	0.94223	0.95365	0.96325	0.97147
880	0.90425	0.90339	0.90494	0.91109	0.92178	0.93436	0.9462	0.9563	0.96482	0.97231
885	0.90083	0.9017	0.9062	0.91512	0.92685	0.93879	0.94933	0.95823	0.96586	0.97278
890	0.89906	0.90241	0.90961	0.92005	0.93162	0.94241	0.95169	0.95955	0.96647	0.97296
895	0.89956	0.90531	0.91425	0.92498	0.93569	0.94523	0.95336	0.96037	0.96675	0.97295
900	0.90219	0.90963	0.91917	0.92938	0.93895	0.9473	0.95446	0.9608	0.96679	0.97285
905	0.90628	0.91445	0.92376	0.93303	0.94144	0.94874	0.95512	0.96096	0.96674	0.97278
910	0.91097	0.9191	0.9277	0.93591	0.94325	0.94967	0.95544	0.96098	0.96671	0.97285
915	0.91558	0.92319	0.93088	0.93807	0.94448	0.95021	0.95558	0.96101	0.96684	0.97314
920	0.91972	0.92658	0.93334	0.93961	0.94527	0.9505	0.95567	0.96118	0.96721	0.97365
925	0.92319	0.92925	0.93516	0.94065	0.94574	0.95069	0.95587	0.96159	0.96782	0.97433
930	0.92597	0.93127	0.93644	0.94132	0.94605	0.95093	0.95629	0.96225	0.96862	0.97508
935	0.9281	0.93273	0.9373	0.94177	0.94635	0.95135	0.95697	0.96314	0.9695	0.9758
940	0.92967	0.93376	0.9379	0.94215	0.94678	0.95202	0.9579	0.96413	0.97037	0.97643
945	0.93079	0.93448	0.93837	0.94261	0.94744	0.95296	0.95898	0.96513	0.97112	0.9769
950	0.9316	0.93505	0.93887	0.94326	0.94836	0.95409	0.9601	0.96603	0.9717	0.97718
955	0.93224	0.9356	0.93953	0.94416	0.94951	0.95531	0.96115	0.96675	0.97206	0.97727
960	0.93285	0.93628	0.94042	0.94531	0.95079	0.95649	0.96203	0.96722	0.97219	0.9772
965	0.93358	0.93718	0.94156	0.94663	0.95209	0.95754	0.96267	0.96744	0.9721	0.97704
970	0.93451	0.93833	0.9429	0.94802	0.9533	0.95836	0.96303	0.96739	0.97188	0.97698
975	0.93568	0.93969	0.94435	0.94936	0.95431	0.95891	0.96309	0.96714	0.97169	0.97727
980	0.93707	0.94118	0.94579	0.95054	0.95507	0.95915	0.96288	0.96681	0.97183	0.97815
985	0.9386	0.9427	0.94712	0.9515	0.95551	0.95907	0.96247	0.96667	0.97261	0.97964
990	0.94018	0.94414	0.94824	0.95215	0.95562	0.9587	0.96207	0.9671	0.97417	0.98146
995	0.94169	0.94539	0.94909	0.95247	0.95539	0.95816	0.96201	0.96839	0.97629	0.98326
1000	0.94304	0.94639	0.94961	0.95243	0.95487	0.95769	0.96272	0.97053	0.97854	0.98481
1005	0.94414	0.94708	0.94977	0.95204	0.9542	0.95771	0.96445	0.97313	0.98057	0.98605
1010	0.94494	0.94741	0.94956	0.95137	0.95369	0.95865	0.96705	0.97568	0.98223	0.98701
1015	0.94538	0.94736	0.94899	0.95061	0.95379	0.96074	0.97	0.97788	0.98353	0.98774
1020	0.94545	0.94692	0.94817	0.95008	0.95495	0.96369	0.97281	0.97966	0.98453	0.98831
1025	0.94512	0.94616	0.94734	0.9503	0.95733	0.96695	0.97518	0.98103	0.98531	0.98875
1030	0.94443	0.94521	0.94688	0.9517	0.96057	0.96997	0.97708	0.9821	0.98591	0.98911
1035	0.94347	0.94438	0.94732	0.95437	0.96407	0.97253	0.97856	0.98293	0.9864	0.98941
1040	0.94246	0.94414	0.94906	0.95788	0.9673	0.97457	0.97971	0.98359	0.98679	0.98966
1045	0.94182	0.94501	0.95207	0.96158	0.97002	0.97616	0.98062	0.98412	0.98712	0.98987
1050	0.94208	0.94727	0.95584	0.96496	0.97219	0.97741	0.98134	0.98455	0.9874	0.99005
1055	0.94367	0.95071	0.95968	0.9678	0.9739	0.97839	0.98192	0.98492	0.98765	0.99022
1060	0.94665	0.9547	0.96314	0.97008	0.97525	0.97918	0.9824	0.98524	0.98786	0.99037
1065	0.95054	0.9586	0.96603	0.97188	0.97631	0.97982	0.98281	0.98551	0.98805	0.99051
1070	0.95467	0.96204	0.96835	0.9733	0.97717	0.98036	0.98317	0.98576	0.98823	0.99063
1075	0.95849	0.96487	0.97019	0.97443	0.97787	0.98081	0.98347	0.98598	0.98839	0.99075
1080	0.96175	0.96715	0.97165	0.97534	0.97845	0.9812	0.98375	0.98618	0.98854	0.99086
1085	0.96441	0.96896	0.97282	0.97609	0.97895	0.98155	0.984	0.98636	0.98867	0.99096
1090	0.96654	0.9704	0.97377	0.97672	0.97938	0.98185	0.98422	0.98653	0.98881	0.99106
1095	0.96824	0.97156	0.97455	0.97725	0.97975	0.98213	0.98443	0.98669	0.98893	0.99115
1100	0.9696	0.97251	0.97521	0.97771	0.98009	0.98238	0.98462	0.98684	0.98905	0.99124
1105	0.97071	0.9733	0.97577	0.97812	0.98039	0.98261	0.9848	0.98699	0.98916	0.99133
1110	0.97163	0.97397	0.97626	0.97848	0.98067	0.98283	0.98498	0.98712	0.98927	0.99142
1115	0.9724	0.97454	0.97669	0.97881	0.98092	0.98303	0.98514	0.98726	0.98938	0.9915
1120	0.97305	0.97504	0.97707	0.97911	0.98116	0.98322	0.9853	0.98738	0.98948	0.99158
1125	0.97361	0.97549	0.97742	0.97938	0.98138	0.9834	0.98545	0.98751	0.98958	0.99166
1130	0.97411	0.97588	0.97773	0.97964	0.98159	0.98358	0.98559	0.98763	0.98968	0.99174
1135	0.97455	0.97624	0.97802	0.97988	0.98179	0.98374	0.98573	0.98774	0.98978	0.99182
1140	0.97495	0.97657	0.97829	0.9801	0.98198	0.9839	0.98587	0.98786	0.98987	0.99189
1145	0.97531	0.97687	0.97855	0.98032	0.98216	0.98406	0.986	0.98797	0.98996	0.99197
1150	0.97564	0.97715	0.97879	0.98053	0.98234	0.98421	0.98613	0.98808	0.99006	0.99204
1155	0.97595	0.97742	0.97902	0.98072	0.98251	0.98436	0.98626	0.98819	0.99015	0.99211
1160	0.97624	0.97767	0.97924	0.98091	0.98268	0.98451	0.98639	0.9883	0.99024	0.99219
1165	0.97651	0.97791	0.97945	0.9811	0.98284	0.98465	0.98651	0.98841	0.99033	0.99226
1170	0.97677	0.97814	0.97965	0.98128	0.983	0.98479	0.98663	0.98852	0.99042	0.99233
1175	0.97701	0.97836	0.97985	0.98145	0.98316	0.98493	0.98676	0.98862	0.99051	0.99241
1180	0.97725	0.97857	0.98004	0.98163	0.98331	0.98507	0.98688	0.98873	0.9906	0.99248
1185	0.97747	0.97877	0.98022	0.98179	0.98346	0.9852	0.987	0.98883	0.99069	0.99255
1190	0.97769	0.97898	0.98041	0.98196	0.98361	0.98534	0.98712	0.98894	0.99078	0.99263
1195	0.9779	0.97917	0.98059	0.98213	0.98376	0.98547	0.98724	0.98905	0.99087	0.9927
1200	0.97811	0.97936	0.98076	0.98229	0.98391	0.98561	0.98736	0.98915	0.99096	0.99278
1205	0.97831	0.97955	0.98094	0.98245	0.98406	0.98574	0.98748	0.98926	0.99105	0.99285
1210	0.97851	0.97974	0.98111	0.98261	0.98421	0.98588	0.98761	0.98937	0.99115	0.99293
1215	0.97871	0.97992	0.98128	0.98277	0.98435	0.98601	0.98773	0.98948	0.99124	0.99301
1220	0.9789	0.9801	0.98145	0.98293	0.9845	0.98615	0.98785	0.98959	0.99134	0.99309
1225	0.97909	0.98028	0.98162	0.98309	0.98465	0.98629	0.98798	0.9897	0.99144	0.99317
1230	0.97928	0.98046	0.98179	0.98325	0.9848	0.98643	0.9881	0.98981	0.99153	0.99325
1235	0.97947	0.98064	0.98196	0.98341	0.98495	0.98657	0.98823	0.98993	0.99164	0.99334
1240	0.97965	0.98082	0.98213	0.98357	0.9851	0.98671	0.98836	0.99005	0.99174	0.99342
1245	0.97984	0.981	0.9823	0.98373	0.98525	0.98685	0.9885	0.99017	0.99184	0.99351
1250	0.98003	0.98118	0.98247	0.98389	0.98541	0.987	0.98863	0.99029	0.99195	0.9936
1255	0.98021	0.98136	0.98265	0.98406	0.98556	0.98714	0.98877	0.99041	0.99206	0.9937
1260	0.9804	0.98154	0.98282	0.98422	0.98572	0.98729	0.98891	0.99054	0.99217	0.99379
1265	0.98059	0.98172	0.983	0.98439	0.98589	0.98745	0.98905	0.99067	0.99229	0.99389
1270	0.98078	0.9819	0.98318	0.98457	0.98605	0.9876	0.9892	0.99081	0.99241	0.99399
1275	0.98097	0.98209	0.98336	0.98474	0.98622	0.98776	0.98935	0.99095	0.99253	0.9941
1280	0.98116	0.98228	0.98354	0.98492	0.98639	0.98793	0.9895	0.99109	0.99266	0.9942
1285	0.98136	0.98247	0.98373	0.9851	0.98657	0.9881	0.98966	0.99124	0.99279	0.99432
1290	0.98155	0.98266	0.98392	0.98529	0.98675	0.98827	0.98983	0.99139	0.99293	0.99443
1295	0.98176	0.98286	0.98411	0.98548	0.98693	0.98845	0.99	0.99154	0.99307	0.99455
1300	0.98196	0.98306	0.98431	0.98567	0.98712	0.98863	0.99017	0.99171	0.99321	0.99468
1305	0.98217	0.98327	0.98451	0.98587	0.98732	0.98882	0.99035	0.99187	0.99336	0.9948
1310	0.98238	0.98348	0.98472	0.98608	0.98752	0.98902	0.99053	0.99205	0.99352	0.99494
1315	0.9826	0.98369	0.98493	0.98629	0.98772	0.98922	0.99073	0.99222	0.99368	0.99507
1320	0.98282	0.98391	0.98515	0.9865	0.98794	0.98942	0.99092	0.99241	0.99385	0.99522
1325	0.98304	0.98414	0.98538	0.98673	0.98816	0.98964	0.99113	0.9926	0.99402	0.99536
1330	0.98327	0.98437	0.98561	0.98695	0.98838	0.98986	0.99134	0.99279	0.99419	0.9955
1335	0.98351	0.98461	0.98584	0.98719	0.98862	0.99008	0.99155	0.99299	0.99436	0.99564
1340	0.98375	0.98485	0.98609	0.98743	0.98886	0.99032	0.99177	0.99319	0.99453	0.99578
1345	0.984	0.9851	0.98634	0.98768	0.9891	0.99055	0.992	0.99339	0.9947	0.99591
1350	0.98426	0.98536	0.9866	0.98794	0.98935	0.9908	0.99222	0.99359	0.99485	0.99601
1355	0.98452	0.98562	0.98686	0.9882	0.98961	0.99104	0.99244	0.99377	0.99498	0.99607
1360	0.98482	0.98592	0.98716	0.9885	0.9899	0.9913	0.99267	0.99394	0.99508	0.99608
1365	0.98512	0.98623	0.98746	0.9888	0.99018	0.99156	0.99287	0.99406	0.99509	0.99596
1370	0.98543	0.98654	0.98777	0.98909	0.99045	0.99179	0.99303	0.99411	0.99498	0.99565
1375	0.98575	0.98686	0.98808	0.98939	0.99071	0.99199	0.99312	0.99403	0.99464	0.99499
1380	0.98608	0.98718	0.98839	0.98967	0.99094	0.99213	0.9931	0.99374	0.99394	0.99374
1385	0.9864	0.98749	0.98869	0.98992	0.99112	0.99217	0.99289	0.9931	0.9926	0.99139
1390	0.98673	0.9878	0.98896	0.99014	0.99122	0.99205	0.99238	0.99187	0.99012	0.98689
1395	0.98704	0.98809	0.9892	0.99029	0.9912	0.99169	0.99138	0.98962	0.98548	0.97793
1400	0.98734	0.98835	0.98939	0.99033	0.99097	0.99093	0.98954	0.98553	0.97653	0.95892
1405	0.98761	0.98856	0.98949	0.99022	0.99043	0.98953	0.98627	0.97791	0.95832	0.91568
1410	0.98784	0.9887	0.98945	0.98985	0.9894	0.98705	0.98036	0.96308	0.9185	0.82004
1415	0.988	0.98872	0.98922	0.9891	0.98756	0.98267	0.96935	0.93233	0.82977	0.70611
1420	0.98804	0.98856	0.98866	0.98774	0.98437	0.97487	0.94801	0.86591	0.68787	0.7409
1425	0.98793	0.98813	0.98762	0.98537	0.97883	0.96049	0.90409	0.73379	0.65755	0.82939
1430	0.98743	0.98718	0.98552	0.98008	0.96316	0.9038	0.70841	0.7194	0.87365	0.93485
1435	0.98674	0.98564	0.982	0.97108	0.93533	0.80118	0.63604	0.81964	0.9126	0.95023
1440	0.98543	0.98289	0.9756	0.95348	0.8744	0.64528	0.7345	0.87932	0.93432	0.9597
1445	0.98308	0.97797	0.9636	0.91705	0.74818	0.63095	0.8264	0.9121	0.94747	0.96596
1450	0.97894	0.96901	0.94001	0.83878	0.60317	0.74268	0.87894	0.93138	0.95604	0.97034
1455	0.97152	0.95204	0.891	0.69233	0.63493	0.82738	0.90892	0.94362	0.96197	0.97354
1460	0.9578	0.91816	0.78917	0.57767	0.74853	0.8761	0.92724	0.9519	0.96627	0.97597
1465	0.93127	0.84805	0.63045	0.64704	0.8271	0.90472	0.93922	0.95779	0.9695	0.97787
1470	0.87768	0.71502	0.5717	0.75658	0.87292	0.92266	0.9475	0.96214	0.972	0.97938
1475	0.77128	0.57317	0.66975	0.82845	0.90056	0.93464	0.95349	0.96547	0.97399	0.98061
1480	0.6152	0.59424	0.77024	0.87119	0.9183	0.94307	0.95799	0.96809	0.9756	0.98163
1485	0.55746	0.70514	0.83379	0.89762	0.93036	0.94926	0.96148	0.97019	0.97693	0.98249
1490	0.64947	0.79093	0.87236	0.91492	0.93895	0.95395	0.96425	0.97191	0.97803	0.98321
1495	0.75048	0.84409	0.89682	0.92687	0.94532	0.95762	0.96648	0.97334	0.97897	0.98383
1500	0.81722	0.87717	0.91319	0.9355	0.95019	0.96054	0.96833	0.97454	0.97977	0.98436
1505	0.8587	0.89874	0.92469	0.94195	0.95401	0.96292	0.96986	0.97556	0.98046	0.98482
1510	0.88538	0.91355	0.9331	0.94693	0.95709	0.96489	0.97116	0.97644	0.98105	0.98522
1515	0.90339	0.92417	0.93947	0.95087	0.9596	0.96653	0.97227	0.97719	0.98156	0.98557
1520	0.91613	0.93208	0.94444	0.95404	0.96168	0.96793	0.97322	0.97785	0.98201	0.98587
1525	0.92547	0.93814	0.94838	0.95665	0.96343	0.96913	0.97404	0.97841	0.9824	0.98612
1530	0.93256	0.94291	0.95159	0.95882	0.96492	0.97015	0.97476	0.97891	0.98273	0.98634
1535	0.93808	0.94674	0.95423	0.96065	0.96619	0.97104	0.97538	0.97933	0.98302	0.98653
1540	0.94248	0.94987	0.95644	0.96221	0.96729	0.97182	0.97592	0.9797	0.98326	0.98668
1545	0.94606	0.95248	0.95831	0.96355	0.96824	0.97249	0.97639	0.98002	0.98346	0.98679
1550	0.94901	0.95466	0.95991	0.9647	0.96907	0.97308	0.97679	0.98028	0.98361	0.98686
1555	0.95148	0.95652	0.96128	0.96571	0.9698	0.97359	0.97713	0.98049	0.98373	0.9869
1560	0.95358	0.95811	0.96247	0.96658	0.97043	0.97402	0.97742	0.98066	0.98379	0.9869
1565	0.95536	0.95949	0.96351	0.96735	0.97097	0.9744	0.97765	0.98077	0.98381	0.98685
1570	0.9569	0.96068	0.96441	0.96801	0.97144	0.97471	0.97782	0.98083	0.98378	0.98675
1575	0.95823	0.96172	0.9652	0.96859	0.97184	0.97496	0.97794	0.98084	0.98369	0.98658
1580	0.95939	0.96263	0.96589	0.96909	0.97218	0.97515	0.978	0.98078	0.98353	0.98634
1585	0.9604	0.96343	0.96649	0.96951	0.97245	0.97528	0.978	0.98065	0.98329	0.98601
1590	0.96129	0.96412	0.967	0.96986	0.97265	0.97534	0.97793	0.98044	0.98295	0.98558
1595	0.96206	0.96472	0.96744	0.97015	0.97279	0.97534	0.97778	0.98014	0.9825	0.98502
1600	0.96274	0.96524	0.96781	0.97037	0.97286	0.97526	0.97753	0.97972	0.98191	0.98429
1605	0.96333	0.96568	0.9681	0.97052	0.97286	0.97509	0.97719	0.97917	0.98116	0.98337
1610	0.96383	0.96604	0.96833	0.9706	0.97278	0.97483	0.97672	0.97846	0.9802	0.98222
1615	0.96425	0.96634	0.96848	0.9706	0.97262	0.97446	0.9761	0.97756	0.97899	0.98079
1620	0.9646	0.96656	0.96856	0.97052	0.97235	0.97396	0.97531	0.97642	0.9775	0.97905
1625	0.96487	0.9667	0.96857	0.97035	0.97197	0.97331	0.97431	0.975	0.97567	0.977
1630	0.96507	0.96678	0.96848	0.97008	0.97145	0.97247	0.97306	0.97326	0.97349	0.97468
1635	0.9652	0.96677	0.96831	0.96969	0.97078	0.97142	0.97151	0.97116	0.97098	0.97223
1640	0.96525	0.96667	0.96803	0.96917	0.96993	0.97012	0.96963	0.96867	0.96821	0.96986
1645	0.96521	0.96647	0.96763	0.96849	0.96886	0.96851	0.96737	0.96585	0.96538	0.9679
1650	0.96508	0.96617	0.96709	0.96763	0.96753	0.96657	0.96472	0.96278	0.96277	0.96664
1655	0.96485	0.96575	0.96639	0.96655	0.96592	0.96425	0.96172	0.95969	0.96075	0.96625
1660	0.9645	0.96518	0.96552	0.96522	0.96396	0.96154	0.95847	0.95688	0.95959	0.96672
1665	0.96403	0.96446	0.96443	0.96361	0.96164	0.95847	0.95519	0.95472	0.95942	0.96786
1670	0.96341	0.96354	0.96309	0.96167	0.95894	0.95514	0.95217	0.95349	0.96018	0.96941
1675	0.96262	0.96242	0.96147	0.95937	0.95587	0.95173	0.94978	0.95332	0.96162	0.97115
1680	0.96164	0.96104	0.95953	0.9567	0.95253	0.94853	0.94832	0.95413	0.96347	0.97289
1685	0.96044	0.95939	0.95724	0.95366	0.94906	0.94587	0.94794	0.95568	0.96549	0.97454
1690	0.95899	0.95742	0.9546	0.95035	0.94573	0.94408	0.94859	0.95769	0.96749	0.97605
1695	0.95725	0.95511	0.9516	0.94687	0.94284	0.94334	0.95006	0.95989	0.96939	0.9774
1700	0.9552	0.95245	0.94832	0.94347	0.94071	0.94367	0.95207	0.9621	0.97112	0.9786
1705	0.95246	0.94906	0.94439	0.93983	0.93887	0.94418	0.95375	0.96374	0.97233	0.97941
1710	0.94931	0.9453	0.94038	0.93672	0.938	0.94536	0.95556	0.96528	0.97343	0.98013
1715	0.94577	0.94129	0.93653	0.93439	0.93808	0.94699	0.95738	0.96671	0.97441	0.98077
1720	0.94188	0.93717	0.93311	0.93301	0.93896	0.94886	0.95914	0.968	0.97528	0.98134
1725	0.93775	0.93318	0.93041	0.93261	0.94042	0.95083	0.96078	0.96917	0.97605	0.98184
1730	0.93355	0.92959	0.92861	0.9331	0.94225	0.95277	0.96229	0.97021	0.97674	0.98229
1735	0.92951	0.92667	0.9278	0.93431	0.94428	0.95462	0.96366	0.97114	0.97736	0.98269
1740	0.92589	0.92463	0.92793	0.93601	0.94635	0.95635	0.9649	0.97198	0.97791	0.98304
1745	0.92295	0.92356	0.92886	0.93801	0.94838	0.95793	0.96601	0.97272	0.9784	0.98336
1750	0.92088	0.92346	0.93039	0.94015	0.95031	0.95938	0.96701	0.97339	0.97884	0.98365
1755	0.91979	0.92419	0.93231	0.9423	0.9521	0.96069	0.9679	0.97398	0.97923	0.98391
1760	0.91965	0.92558	0.93446	0.94439	0.95376	0.96186	0.9687	0.97452	0.97959	0.98414
1765	0.92035	0.92743	0.93668	0.94637	0.95526	0.96293	0.96942	0.975	0.97991	0.98436
1770	0.92172	0.92956	0.93889	0.94821	0.95663	0.96388	0.97007	0.97544	0.9802	0.98455
1775	0.92356	0.93182	0.94101	0.94991	0.95787	0.96474	0.97066	0.97583	0.98046	0.98472
1780	0.9257	0.93409	0.94301	0.95147	0.95899	0.96552	0.97118	0.97618	0.9807	0.98488
1785	0.92798	0.93631	0.94487	0.95288	0.96	0.96622	0.97166	0.97651	0.98092	0.98502
1790	0.9303	0.93843	0.94658	0.95416	0.96092	0.96685	0.97209	0.9768	0.98111	0.98515
1795	0.93258	0.94041	0.94815	0.95533	0.96174	0.96742	0.97248	0.97706	0.98129	0.98527
1800	0.93476	0.94225	0.94959	0.95638	0.96249	0.96794	0.97284	0.9773	0.98145	0.98537

## Sheet: Sheet4
Fig.2e
lambda	25	30	35	40	45	50	55	60	65	70
400	0.07554	0.07937	0.08729	0.08511	0.07901	0.07244	0.06427	0.05491	0.04613	0.04018
405	0.07582	0.07975	0.08762	0.08549	0.07942	0.073	0.06435	0.055	0.04626	0.04033
410	0.07608	0.08017	0.088	0.08585	0.07982	0.0734	0.06456	0.0552	0.04635	0.04036
415	0.07641	0.08056	0.0884	0.08628	0.08024	0.07381	0.06483	0.05537	0.04646	0.04038
420	0.07675	0.08093	0.08887	0.08679	0.08068	0.0742	0.06521	0.05562	0.04658	0.04038
425	0.07711	0.0813	0.08943	0.08734	0.08114	0.0746	0.06566	0.05592	0.04671	0.04041
430	0.07744	0.08163	0.09	0.08787	0.08165	0.07501	0.0661	0.05622	0.04688	0.04043
435	0.07774	0.08195	0.09055	0.08839	0.08213	0.07543	0.06651	0.05651	0.047	0.04045
440	0.07807	0.08234	0.09109	0.08892	0.08264	0.07585	0.06689	0.05683	0.04713	0.0405
445	0.07852	0.08288	0.09174	0.08945	0.08322	0.07629	0.06728	0.05716	0.04732	0.04058
450	0.07904	0.08353	0.09246	0.09006	0.08388	0.07676	0.06768	0.05749	0.04757	0.04065
455	0.07975	0.08438	0.09337	0.0909	0.08463	0.07735	0.06819	0.05784	0.04784	0.04073
460	0.08063	0.08542	0.09439	0.09188	0.08546	0.07797	0.06871	0.05819	0.04808	0.04078
465	0.08159	0.08652	0.09546	0.09286	0.08628	0.07862	0.0692	0.0585	0.04832	0.04087
470	0.08247	0.08758	0.09646	0.09381	0.08705	0.07921	0.06957	0.05873	0.04843	0.04091
475	0.08347	0.08868	0.09745	0.09478	0.08775	0.07974	0.06984	0.05886	0.04842	0.04091
480	0.08441	0.08962	0.09822	0.0955	0.08815	0.07994	0.06987	0.05879	0.04831	0.04087
485	0.08518	0.09028	0.09874	0.09592	0.08823	0.07992	0.06975	0.05865	0.04825	0.04094
490	0.08563	0.09058	0.09889	0.09595	0.08801	0.07965	0.06948	0.05843	0.04821	0.04108
495	0.0857	0.09045	0.09857	0.09557	0.08746	0.0792	0.06909	0.05818	0.04829	0.04136
500	0.08512	0.08972	0.0977	0.09469	0.08655	0.07855	0.06866	0.05803	0.04862	0.04191
505	0.08399	0.08848	0.0964	0.09347	0.08552	0.07799	0.06841	0.05823	0.04929	0.04283
510	0.08224	0.08672	0.0947	0.09194	0.08447	0.07751	0.06843	0.05883	0.05036	0.04413
515	0.08011	0.08469	0.09292	0.09047	0.08363	0.07735	0.06893	0.05995	0.05193	0.04582
520	0.07797	0.08276	0.09138	0.08939	0.08331	0.07774	0.07014	0.0617	0.05405	0.04792
525	0.07626	0.08136	0.09051	0.08912	0.08397	0.07912	0.0723	0.06428	0.05676	0.05042
530	0.0754	0.08102	0.09088	0.0902	0.086	0.08178	0.07553	0.0677	0.06007	0.05322
535	0.07573	0.0821	0.09283	0.09288	0.0895	0.0857	0.07976	0.07181	0.06374	0.05609
540	0.07761	0.08481	0.0965	0.09719	0.09426	0.0906	0.08466	0.07631	0.06748	0.05892
545	0.08065	0.08868	0.10134	0.10249	0.09976	0.09598	0.08972	0.08082	0.07105	0.06158
550	0.08478	0.09361	0.10703	0.10836	0.1055	0.10133	0.09451	0.08497	0.07423	0.06397
555	0.08945	0.09886	0.11277	0.11404	0.11082	0.10615	0.09885	0.08861	0.07712	0.06621
560	0.09437	0.10417	0.11825	0.11934	0.11571	0.11054	0.1029	0.09208	0.08	0.06854
565	0.09881	0.10873	0.12283	0.12381	0.11997	0.11456	0.1067	0.09554	0.08305	0.07113
570	0.10259	0.11273	0.12692	0.12799	0.12413	0.11888	0.11095	0.09962	0.08673	0.07426
575	0.1057	0.1161	0.13065	0.13208	0.12847	0.12365	0.1159	0.1045	0.09108	0.07786
580	0.10833	0.11918	0.13445	0.13663	0.1336	0.12929	0.12181	0.11041	0.09611	0.08181
585	0.11107	0.12248	0.13878	0.14195	0.13962	0.13583	0.12839	0.11679	0.10146	0.08579
590	0.11441	0.12682	0.14461	0.14887	0.1471	0.14377	0.1362	0.12392	0.10737	0.09005
595	0.11908	0.13247	0.15188	0.15711	0.15565	0.15233	0.1444	0.13108	0.11306	0.09411
600	0.1248	0.13934	0.16044	0.1665	0.16504	0.1614	0.15288	0.13835	0.11869	0.09807
605	0.13164	0.14722	0.16972	0.17626	0.17437	0.17024	0.16083	0.14495	0.12376	0.10151
610	0.13892	0.15563	0.17948	0.18625	0.18353	0.179	0.16862	0.15129	0.12851	0.10464
615	0.14614	0.16369	0.18852	0.19521	0.19171	0.18662	0.17513	0.15665	0.13221	0.10688
620	0.15277	0.17114	0.19678	0.20328	0.19905	0.19348	0.181	0.16114	0.13518	0.10824
625	0.15841	0.17732	0.20355	0.20978	0.20486	0.19886	0.18551	0.16406	0.13675	0.10828
630	0.16326	0.18268	0.2095	0.21547	0.20985	0.2033	0.1889	0.16558	0.13683	0.10711
635	0.16701	0.18682	0.2142	0.21972	0.21367	0.20602	0.19023	0.16523	0.13514	0.10489
640	0.17028	0.19053	0.21818	0.22306	0.21623	0.20692	0.1897	0.16311	0.13238	0.10221
645	0.17302	0.19361	0.22128	0.22516	0.21699	0.2059	0.18761	0.16072	0.13027	0.10066
650	0.17548	0.1962	0.22333	0.22563	0.216	0.20389	0.1855	0.15968	0.12996	0.10069
655	0.17711	0.19751	0.2235	0.22439	0.2143	0.20263	0.18544	0.1612	0.13204	0.10224
660	0.17729	0.19696	0.22184	0.22266	0.21358	0.20361	0.18822	0.16497	0.13556	0.10397
665	0.17639	0.19588	0.22095	0.22314	0.21603	0.20799	0.19367	0.17019	0.13917	0.10454
670	0.17521	0.19557	0.22222	0.22624	0.22105	0.21437	0.19958	0.17391	0.13961	0.10116
675	0.17552	0.19743	0.22604	0.23176	0.22751	0.22073	0.20334	0.17334	0.13473	0.09252
680	0.17793	0.20129	0.23185	0.23833	0.23306	0.2239	0.20169	0.16623	0.12302	0.07851
685	0.18255	0.20725	0.23877	0.24401	0.23527	0.22132	0.19274	0.15145	0.10453	0.06042
690	0.18742	0.21252	0.24285	0.24469	0.23065	0.21064	0.1752	0.1289	0.08079	0.04118
695	0.19103	0.21463	0.24131	0.23813	0.2179	0.1908	0.14896	0.10024	0.05558	0.02501
700	0.19141	0.21199	0.23367	0.22427	0.19708	0.1624	0.11619	0.06975	0.0339	0.01565
705	0.18699	0.20368	0.21879	0.20196	0.16777	0.12703	0.0812	0.04292	0.0202	0.01487
710	0.17734	0.1888	0.19539	0.17058	0.13101	0.0891	0.05025	0.02534	0.01743	0.02274
715	0.16191	0.16654	0.16345	0.13223	0.09178	0.05535	0.02945	0.02042	0.02556	0.03696
720	0.14001	0.13715	0.12556	0.0925	0.05765	0.03303	0.02315	0.02864	0.04202	0.05404
725	0.11211	0.10302	0.08654	0.05803	0.0351	0.02606	0.03168	0.04706	0.06271	0.0709
730	0.08153	0.06958	0.05383	0.0356	0.02801	0.03448	0.05155	0.07082	0.0839	0.08593
735	0.05339	0.04318	0.03409	0.02957	0.03704	0.05506	0.07751	0.09535	0.10317	0.09858
740	0.03354	0.02922	0.03081	0.04002	0.05883	0.08262	0.10485	0.1183	0.12	0.10924
745	0.02545	0.02951	0.04267	0.06235	0.08681	0.11118	0.13008	0.13815	0.13399	0.11776
750	0.02985	0.04254	0.06531	0.09049	0.1156	0.13742	0.15184	0.15487	0.14511	0.12346
755	0.04423	0.06366	0.09286	0.11939	0.14241	0.16058	0.1705	0.16874	0.15307	0.12483
760	0.0641	0.08756	0.1202	0.1457	0.16584	0.1807	0.18638	0.18003	0.15699	0.12009
765	0.08453	0.10987	0.14388	0.16743	0.18453	0.19651	0.19841	0.18637	0.1531	0.10829
770	0.1035	0.1296	0.16412	0.18574	0.19996	0.20928	0.20705	0.18556	0.14046	0.09319
775	0.11972	0.14627	0.1813	0.20155	0.21326	0.21992	0.21104	0.17488	0.12299	0.08046
780	0.13294	0.15983	0.19508	0.21429	0.2237	0.22673	0.20515	0.15575	0.10667	0.07318
785	0.14422	0.17145	0.20684	0.22509	0.23159	0.22585	0.18766	0.13457	0.09547	0.07279
790	0.15392	0.18156	0.21726	0.23461	0.23582	0.21416	0.16526	0.11893	0.09282	0.07924
795	0.16176	0.18983	0.22618	0.24144	0.23115	0.19356	0.14585	0.11265	0.09958	0.08927
800	0.16907	0.19723	0.23332	0.24131	0.21402	0.1705	0.13317	0.11688	0.11115	0.09714
805	0.17695	0.20513	0.23836	0.23114	0.19173	0.15393	0.13214	0.12993	0.12219	0.10126
810	0.18343	0.21098	0.23462	0.21112	0.17187	0.14769	0.14353	0.14495	0.1293	0.10174
815	0.18743	0.21017	0.21884	0.18798	0.15834	0.15303	0.15978	0.15466	0.13122	0.09873
820	0.18825	0.20029	0.19789	0.17084	0.15597	0.1674	0.17282	0.15771	0.12798	0.09214
825	0.1809	0.1834	0.17991	0.16384	0.16702	0.18411	0.18044	0.15589	0.12133	0.08455
830	0.16503	0.16498	0.16796	0.16843	0.18331	0.19442	0.1816	0.14954	0.11228	0.07775
835	0.14778	0.15084	0.16517	0.18159	0.19551	0.19633	0.17558	0.13875	0.10232	0.07284
840	0.13586	0.14556	0.17442	0.19688	0.20183	0.19272	0.16544	0.12759	0.09508	0.07109
845	0.12914	0.15037	0.18825	0.20567	0.20175	0.18447	0.15364	0.11898	0.09269	0.07351
850	0.13009	0.16106	0.19756	0.20636	0.19469	0.17156	0.14179	0.11403	0.09466	0.07854
855	0.13843	0.17139	0.20042	0.20159	0.18341	0.15814	0.13314	0.1134	0.09971	0.0842
860	0.14908	0.17801	0.19979	0.19392	0.1716	0.14871	0.13101	0.11826	0.10717	0.0898
865	0.1552	0.17971	0.19516	0.18369	0.16107	0.14476	0.13466	0.12631	0.11464	0.09459
870	0.1563	0.17586	0.18561	0.17153	0.15263	0.14441	0.14047	0.13359	0.11918	0.09683
875	0.15395	0.16843	0.17401	0.16123	0.14878	0.14777	0.14687	0.13875	0.12087	0.0967
880	0.1498	0.16029	0.16466	0.15639	0.15133	0.15473	0.15404	0.14307	0.12174	0.09585
885	0.14302	0.152	0.15865	0.15702	0.15812	0.16304	0.16023	0.14588	0.12195	0.09471
890	0.13471	0.14445	0.15538	0.16031	0.16521	0.16966	0.16449	0.14719	0.12154	0.09354
895	0.12873	0.14164	0.15767	0.16687	0.17235	0.17532	0.16739	0.14766	0.12132	0.09316
900	0.12738	0.14501	0.16506	0.17566	0.17975	0.1802	0.17016	0.14842	0.12255	0.09479
905	0.12882	0.15117	0.17305	0.18294	0.18436	0.18193	0.16945	0.14721	0.12317	0.09665
910	0.13201	0.15736	0.17896	0.1871	0.18575	0.1809	0.16699	0.14573	0.12414	0.099
915	0.13777	0.16445	0.18513	0.19107	0.1866	0.17933	0.16417	0.14461	0.12535	0.10154
920	0.14477	0.17161	0.19068	0.1944	0.18753	0.17842	0.16361	0.14585	0.1286	0.10544
925	0.15116	0.17748	0.19503	0.19689	0.18843	0.17921	0.16496	0.14953	0.13308	0.10976
930	0.15631	0.18183	0.19808	0.19859	0.18992	0.18243	0.17026	0.15655	0.13982	0.11557
935	0.16016	0.18491	0.20008	0.19994	0.19217	0.18695	0.17737	0.16477	0.147	0.12167
940	0.16245	0.18641	0.20046	0.20053	0.19473	0.19186	0.18482	0.1727	0.15382	0.1271
945	0.1636	0.18688	0.2007	0.20196	0.19845	0.19779	0.19173	0.17983	0.15943	0.13101
950	0.16368	0.18657	0.20106	0.20413	0.20298	0.20411	0.19826	0.18593	0.16417	0.13399
955	0.16286	0.18601	0.20199	0.20712	0.2081	0.21037	0.20402	0.19124	0.16806	0.13612
960	0.16227	0.18605	0.20368	0.21017	0.21238	0.21508	0.20781	0.1941	0.17031	0.13672
965	0.16112	0.18577	0.20516	0.21422	0.21779	0.22076	0.21238	0.1975	0.17317	0.13808
970	0.16055	0.18626	0.20726	0.21875	0.2234	0.22633	0.21716	0.20066	0.1759	0.13984
975	0.16086	0.18802	0.21038	0.22337	0.22844	0.23097	0.22115	0.20348	0.17783	0.14115
980	0.16283	0.19095	0.21383	0.22643	0.23093	0.23248	0.22229	0.20351	0.177	0.14035
985	0.16536	0.19382	0.21687	0.22974	0.23409	0.23463	0.22406	0.20483	0.17638	0.13974
990	0.17035	0.19898	0.22182	0.23319	0.23637	0.2357	0.22469	0.20501	0.1748	0.13808
995	0.17609	0.20539	0.22778	0.23712	0.23876	0.23712	0.22508	0.20529	0.17393	0.13648
1000	0.18196	0.21171	0.23355	0.24135	0.24186	0.23917	0.22606	0.20548	0.17349	0.13529
1005	0.18686	0.2173	0.23903	0.24673	0.24701	0.24361	0.22945	0.20771	0.17501	0.13578
1010	0.19067	0.22217	0.24395	0.25132	0.25117	0.24726	0.23234	0.20914	0.17646	0.13634
1015	0.19295	0.22566	0.24748	0.25461	0.25413	0.24975	0.23422	0.20978	0.17749	0.13691
1020	0.19398	0.22706	0.24885	0.25585	0.25505	0.25013	0.23443	0.20904	0.17687	0.13667
1025	0.19465	0.22785	0.24959	0.25648	0.25505	0.24986	0.23415	0.20823	0.17583	0.13635
1030	0.19588	0.22918	0.25087	0.25776	0.25542	0.25004	0.23421	0.20794	0.17543	0.13647
1035	0.19874	0.23245	0.25425	0.26095	0.25779	0.2519	0.23573	0.20907	0.17637	0.13755
1040	0.20188	0.23603	0.25808	0.2645	0.26094	0.25446	0.23803	0.21135	0.17812	0.13913
1045	0.20426	0.23875	0.26099	0.26709	0.26337	0.25647	0.23992	0.21358	0.17975	0.1404
1050	0.20553	0.23979	0.262	0.26766	0.26389	0.25681	0.24015	0.2143	0.18038	0.14057
1055	0.2063	0.23992	0.26191	0.26703	0.26322	0.25624	0.23944	0.21388	0.17991	0.1401
1060	0.20705	0.2401	0.26193	0.26662	0.26276	0.25605	0.23917	0.21375	0.17915	0.13986
1065	0.20765	0.24063	0.26254	0.26712	0.26302	0.25669	0.23983	0.21421	0.1788	0.14018
1070	0.20827	0.24168	0.26384	0.26859	0.2644	0.25829	0.24146	0.21551	0.17975	0.14144
1075	0.2088	0.24292	0.2652	0.2704	0.26618	0.25987	0.24301	0.21655	0.18109	0.14277
1080	0.20872	0.24361	0.26571	0.27124	0.26716	0.26022	0.24318	0.21621	0.18138	0.14283
1085	0.20871	0.24421	0.26608	0.27137	0.26729	0.25974	0.24244	0.21491	0.18097	0.1419
1090	0.21039	0.24611	0.26785	0.27254	0.26846	0.26037	0.24273	0.21476	0.18125	0.1417
1095	0.21288	0.2484	0.27009	0.27434	0.2701	0.26157	0.24371	0.2155	0.18177	0.14228
1100	0.21363	0.24854	0.27032	0.2743	0.26994	0.26136	0.24379	0.21592	0.18149	0.143
1105	0.21265	0.24677	0.26861	0.27205	0.26778	0.25914	0.24238	0.21556	0.18077	0.14355
1110	0.21103	0.24424	0.26584	0.26916	0.26495	0.25615	0.24013	0.21438	0.17972	0.1437
1115	0.20954	0.24199	0.26318	0.26661	0.26237	0.25333	0.23784	0.21277	0.17879	0.14352
1120	0.20867	0.24073	0.26177	0.26512	0.26077	0.25183	0.2371	0.21239	0.17909	0.14403
1125	0.20879	0.24098	0.26196	0.26505	0.26083	0.25217	0.23833	0.21395	0.18151	0.14593
1130	0.20898	0.24169	0.26281	0.26659	0.26221	0.2547	0.24158	0.21743	0.18581	0.14948
1135	0.20819	0.2413	0.26277	0.2673	0.26298	0.2569	0.24489	0.22117	0.19053	0.15344
1140	0.20599	0.23934	0.26103	0.26591	0.26193	0.25721	0.24664	0.22338	0.19366	0.15593
1145	0.20337	0.23707	0.25878	0.26379	0.26057	0.2568	0.24721	0.2241	0.19495	0.15679
1150	0.20279	0.23729	0.25936	0.26464	0.26213	0.259	0.24969	0.22647	0.19669	0.15802
1155	0.2052	0.24033	0.26304	0.2685	0.26684	0.26388	0.25464	0.23135	0.19969	0.16034
1160	0.20805	0.24369	0.26696	0.27335	0.2725	0.26974	0.2601	0.23678	0.20321	0.16335
1165	0.20891	0.24513	0.26898	0.277	0.27696	0.27454	0.26444	0.24106	0.20636	0.16654
1170	0.20819	0.24501	0.26939	0.27892	0.27968	0.27764	0.26706	0.24356	0.20893	0.16917
1175	0.20724	0.24434	0.26884	0.27949	0.28079	0.27926	0.26815	0.2444	0.21032	0.17068
1180	0.20673	0.24429	0.2685	0.28006	0.28143	0.28045	0.26813	0.24434	0.2112	0.17169
1185	0.20802	0.24628	0.27005	0.28215	0.28299	0.28207	0.26853	0.24507	0.21196	0.17265
1190	0.21192	0.2508	0.27424	0.28659	0.28659	0.28534	0.27065	0.24755	0.21357	0.17401
1195	0.21678	0.25644	0.28	0.29264	0.29181	0.29029	0.2751	0.25225	0.21709	0.17678
1200	0.21987	0.26052	0.28451	0.29753	0.29625	0.29457	0.27926	0.25683	0.22104	0.17994
1205	0.221	0.26264	0.28743	0.30038	0.29922	0.29709	0.28241	0.25994	0.22358	0.18175
1210	0.22112	0.26385	0.28959	0.3019	0.30164	0.29938	0.28543	0.26238	0.22567	0.18302
1215	0.22136	0.26529	0.29171	0.30321	0.30391	0.30135	0.28792	0.26432	0.22747	0.18422
1220	0.22274	0.26749	0.29398	0.30471	0.30555	0.30253	0.28911	0.26533	0.22807	0.18457
1225	0.22566	0.27077	0.29716	0.30703	0.3071	0.30354	0.29004	0.26597	0.22804	0.18439
1230	0.22909	0.27429	0.30023	0.30939	0.30827	0.30436	0.29075	0.2664	0.22826	0.18445
1235	0.23187	0.27694	0.30215	0.3108	0.30871	0.30425	0.29071	0.26622	0.22837	0.18442
1240	0.233	0.2779	0.30238	0.31063	0.30824	0.30402	0.29068	0.26612	0.22868	0.18441
1245	0.23197	0.27667	0.30063	0.30866	0.30692	0.30405	0.29098	0.26625	0.22919	0.18453
1250	0.22925	0.27391	0.29726	0.30538	0.30508	0.30444	0.2918	0.26671	0.22999	0.18482
1255	0.22611	0.27071	0.29371	0.30206	0.30361	0.30513	0.29308	0.2675	0.23091	0.18526
1260	0.22423	0.26868	0.292	0.30049	0.30313	0.306	0.29465	0.2686	0.23174	0.1857
1265	0.22447	0.26865	0.29294	0.30145	0.30406	0.30694	0.29627	0.26991	0.23235	0.18602
1270	0.22683	0.27089	0.29649	0.30485	0.3064	0.30768	0.29769	0.27125	0.2326	0.18608
1275	0.23058	0.27468	0.30202	0.31002	0.30985	0.30818	0.29885	0.2725	0.23247	0.18574
1280	0.23468	0.2789	0.30806	0.31572	0.31354	0.30852	0.29976	0.27358	0.23199	0.18494
1285	0.23762	0.28199	0.31238	0.32002	0.31662	0.30891	0.30054	0.27444	0.23125	0.18371
1290	0.23864	0.28321	0.31393	0.32191	0.31835	0.30944	0.30122	0.27496	0.23034	0.18212
1295	0.23795	0.28271	0.31301	0.32156	0.31864	0.31009	0.30175	0.27508	0.22933	0.18019
1300	0.23637	0.2812	0.31048	0.3196	0.31778	0.31051	0.30183	0.27459	0.22809	0.1778
1305	0.23482	0.2797	0.30757	0.31704	0.31631	0.31042	0.30125	0.27336	0.22632	0.17467
1310	0.2342	0.27925	0.30567	0.31508	0.31457	0.30952	0.29987	0.27128	0.22373	0.17056
1315	0.23462	0.27991	0.30528	0.31422	0.31291	0.30779	0.29768	0.26835	0.22015	0.16546
1320	0.23553	0.28088	0.30572	0.31394	0.31133	0.30519	0.2946	0.26457	0.21553	0.15947
1325	0.23598	0.28112	0.30571	0.31333	0.30968	0.30167	0.29058	0.25997	0.20995	0.15273
1330	0.2352	0.27976	0.30447	0.31167	0.30754	0.29698	0.28554	0.25471	0.20361	0.14557
1335	0.23277	0.27635	0.30155	0.30838	0.30453	0.291	0.27944	0.2489	0.1968	0.13836
1340	0.22931	0.27142	0.29726	0.30376	0.30033	0.28326	0.27187	0.24235	0.18973	0.13133
1345	0.22576	0.26617	0.29256	0.29865	0.29519	0.27328	0.26252	0.23477	0.18249	0.12457
1350	0.22309	0.26189	0.28893	0.29409	0.28936	0.261	0.25132	0.22597	0.17513	0.11819
1355	0.22158	0.2592	0.28682	0.29049	0.28313	0.24693	0.23848	0.21594	0.16771	0.11226
1360	0.22125	0.25821	0.28608	0.28782	0.27666	0.23146	0.22421	0.20478	0.16023	0.10676
1365	0.22155	0.25845	0.28624	0.2855	0.27037	0.2151	0.20894	0.19278	0.15274	0.10165
1370	0.22209	0.25931	0.28691	0.28324	0.26441	0.19806	0.19293	0.18014	0.14533	0.09696
1375	0.22241	0.26009	0.28738	0.28078	0.25881	0.1806	0.17653	0.16706	0.1382	0.09282
1380	0.22249	0.26052	0.28749	0.27812	0.25325	0.16306	0.1601	0.15367	0.13152	0.08945
1385	0.22246	0.26047	0.28745	0.27545	0.24783	0.14592	0.14403	0.14018	0.1255	0.08712
1390	0.22246	0.26017	0.28745	0.2731	0.24257	0.1296	0.1284	0.12686	0.12038	0.08593
1395	0.22246	0.25993	0.28745	0.271	0.23755	0.11487	0.11377	0.11454	0.11635	0.08584
1400	0.22245	0.25987	0.28747	0.26896	0.23256	0.10227	0.1008	0.10405	0.11342	0.08673
1405	0.2225	0.25995	0.28744	0.26684	0.22741	0.09153	0.08999	0.09601	0.11163	0.08839
1410	0.22252	0.26039	0.28721	0.26482	0.22142	0.08237	0.08151	0.09071	0.11103	0.09061
1415	0.22244	0.2611	0.28651	0.26279	0.2138	0.07467	0.0758	0.08829	0.11161	0.0933
1420	0.22227	0.26175	0.28526	0.26035	0.20361	0.06843	0.07296	0.08845	0.11329	0.09644
1425	0.22231	0.26239	0.28334	0.25667	0.19017	0.064	0.07294	0.09098	0.11596	0.09998
1430	0.22273	0.26335	0.28082	0.25073	0.17322	0.06207	0.07561	0.09575	0.11955	0.10385
1435	0.224	0.26458	0.27749	0.24112	0.15343	0.06315	0.08099	0.10278	0.1239	0.10801
1440	0.22641	0.26597	0.27311	0.22672	0.1323	0.0674	0.08895	0.11188	0.12879	0.11236
1445	0.22966	0.26705	0.26649	0.20697	0.11209	0.07451	0.09942	0.1227	0.13406	0.11682
1450	0.23283	0.26685	0.25625	0.18246	0.0952	0.08388	0.11193	0.13449	0.13952	0.12132
1455	0.23506	0.26408	0.24092	0.1549	0.08375	0.09511	0.1258	0.14657	0.14503	0.12575
1460	0.23538	0.25772	0.22002	0.12724	0.07918	0.10792	0.14007	0.15816	0.15041	0.12992
1465	0.23287	0.24666	0.19376	0.10294	0.08189	0.12174	0.15395	0.16863	0.15552	0.13369
1470	0.2272	0.2304	0.16427	0.08542	0.0909	0.13609	0.16662	0.17759	0.1602	0.13703
1475	0.21809	0.20905	0.13475	0.07684	0.10445	0.15054	0.17763	0.18503	0.16442	0.13993
1480	0.20501	0.18342	0.10876	0.07757	0.12042	0.16443	0.18685	0.19094	0.16822	0.14247
1485	0.18752	0.15505	0.08924	0.08614	0.13684	0.17709	0.1945	0.19556	0.17162	0.14477
1490	0.1659	0.12675	0.0783	0.10012	0.15213	0.18821	0.20082	0.19921	0.17467	0.14689
1495	0.14122	0.10183	0.07634	0.1166	0.16551	0.19774	0.20605	0.20214	0.17748	0.14889
1500	0.11575	0.08343	0.08224	0.13334	0.17682	0.20578	0.21039	0.20451	0.18008	0.15075
1505	0.0925	0.0736	0.09395	0.149	0.18636	0.21259	0.21414	0.20656	0.18233	0.15235
1510	0.0744	0.07282	0.10922	0.16315	0.19457	0.21835	0.21752	0.20844	0.18409	0.15357
1515	0.06347	0.08001	0.12591	0.17585	0.20197	0.22318	0.22063	0.2101	0.18538	0.15443
1520	0.0604	0.09288	0.14249	0.18743	0.20897	0.22722	0.2235	0.21157	0.18627	0.15502
1525	0.06431	0.10877	0.15803	0.19799	0.21556	0.23061	0.22623	0.21298	0.18688	0.15546
1530	0.07329	0.12522	0.17188	0.20738	0.2215	0.23347	0.2288	0.21436	0.18753	0.15599
1535	0.08507	0.14055	0.18356	0.2153	0.22647	0.23588	0.23121	0.21573	0.18854	0.15685
1540	0.09759	0.15362	0.19282	0.22142	0.23033	0.23812	0.23364	0.21723	0.19005	0.15808
1545	0.10933	0.16401	0.1996	0.22548	0.23304	0.24052	0.23633	0.21899	0.19207	0.15965
1550	0.11965	0.17194	0.20418	0.22761	0.23507	0.24329	0.23935	0.22104	0.1945	0.16142
1555	0.12888	0.17852	0.20775	0.22892	0.23714	0.24634	0.24255	0.22323	0.19714	0.16322
1560	0.13788	0.18512	0.21193	0.23088	0.23997	0.24969	0.24594	0.22558	0.19972	0.16487
1565	0.14729	0.19274	0.2177	0.23455	0.24389	0.25328	0.2495	0.22807	0.20205	0.16625
1570	0.15742	0.2017	0.22526	0.24026	0.2492	0.25706	0.2532	0.23079	0.20403	0.16732
1575	0.16821	0.21188	0.23454	0.24815	0.2559	0.26097	0.25704	0.23373	0.20554	0.16797
1580	0.17888	0.22229	0.24457	0.25732	0.26356	0.26515	0.26114	0.23695	0.20659	0.16827
1585	0.18835	0.23161	0.25368	0.26615	0.27131	0.26946	0.26535	0.24023	0.20728	0.16828
1590	0.19612	0.23921	0.26098	0.27364	0.27835	0.27378	0.26939	0.24333	0.20776	0.1681
1595	0.20229	0.24526	0.26664	0.27976	0.28402	0.2777	0.27278	0.24585	0.20797	0.16766
1600	0.20696	0.24987	0.27065	0.28416	0.288	0.28083	0.27515	0.24749	0.20793	0.16696
1605	0.21049	0.25321	0.273	0.28666	0.29006	0.28284	0.27627	0.24798	0.20748	0.16584
1610	0.21316	0.25553	0.27412	0.28757	0.29037	0.28381	0.27627	0.24745	0.20653	0.16427
1615	0.21498	0.25687	0.27439	0.28727	0.28929	0.28368	0.27512	0.24584	0.20506	0.1623
1620	0.21565	0.2569	0.27367	0.28569	0.28724	0.28269	0.27306	0.24336	0.2032	0.16005
1625	0.21522	0.25582	0.27227	0.28323	0.28436	0.28127	0.27056	0.24037	0.2009	0.15753
1630	0.21392	0.25405	0.27066	0.28034	0.28124	0.27978	0.26801	0.23724	0.1982	0.15483
1635	0.21256	0.25251	0.26963	0.27778	0.27863	0.27819	0.26536	0.234	0.19518	0.15196
1640	0.21188	0.25196	0.26964	0.27612	0.27695	0.27661	0.26279	0.23087	0.19182	0.14889
1645	0.21234	0.2528	0.27086	0.27579	0.27606	0.27504	0.26039	0.22795	0.18808	0.14555
1650	0.21364	0.25457	0.27268	0.27645	0.27594	0.27329	0.25803	0.22511	0.18417	0.14211
1655	0.21538	0.2568	0.27466	0.27778	0.27615	0.27132	0.25554	0.2222	0.1803	0.13876
1660	0.21647	0.25828	0.27566	0.27884	0.27617	0.26934	0.25305	0.21935	0.17657	0.1356
1665	0.21605	0.25798	0.27477	0.2786	0.27558	0.26735	0.25054	0.21651	0.17306	0.13272
1670	0.21411	0.25585	0.27211	0.27677	0.27427	0.2654	0.24801	0.2136	0.16996	0.13032
1675	0.21133	0.25274	0.26858	0.27395	0.27215	0.26347	0.24544	0.21061	0.16729	0.12845
1680	0.20818	0.24915	0.26458	0.27056	0.26957	0.26146	0.24263	0.20739	0.16508	0.12715
1685	0.20548	0.24589	0.261	0.26742	0.26697	0.25926	0.2394	0.2039	0.16328	0.12634
1690	0.20405	0.24401	0.25893	0.26549	0.26475	0.25703	0.23598	0.20029	0.16175	0.12592
1695	0.20388	0.24369	0.25837	0.2649	0.26327	0.25489	0.23254	0.19673	0.16036	0.12579
1700	0.20455	0.24436	0.25885	0.26526	0.2627	0.25299	0.22929	0.19339	0.15908	0.12595
1705	0.2062	0.24591	0.26056	0.26663	0.26288	0.25136	0.22652	0.19063	0.15785	0.12638
1710	0.20868	0.24827	0.26334	0.26875	0.26348	0.24997	0.22446	0.18853	0.1566	0.12685
1715	0.21142	0.25091	0.266	0.27103	0.26436	0.24876	0.2231	0.18708	0.1557	0.12774
1720	0.214	0.25333	0.26825	0.27284	0.26522	0.24775	0.22219	0.18618	0.15535	0.12925
1725	0.21646	0.25565	0.27018	0.27382	0.26605	0.24681	0.22177	0.18597	0.15555	0.13133
1730	0.21855	0.25795	0.27171	0.27322	0.26688	0.24569	0.22189	0.18628	0.15613	0.13385
1735	0.2198	0.26009	0.27267	0.27055	0.26752	0.24401	0.22222	0.18711	0.15691	0.13727
1740	0.22118	0.26187	0.27467	0.26538	0.26802	0.24318	0.22378	0.18833	0.15734	0.14123
1745	0.22231	0.26384	0.27659	0.25947	0.26865	0.24146	0.22526	0.18984	0.15779	0.14522
1750	0.22452	0.26528	0.28118	0.25005	0.26876	0.24224	0.22943	0.19163	0.15673	0.14994

## Sheet: Sheet5
Fig.2f
lambda	25	30	35	40	45	50	55	60	65	70
400	0.29517	0.32325	0.33047	0.36172	0.34999	0.40208	0.43704	0.45321	0.4834	0.46122
405	0.29751	0.32568	0.33298	0.36435	0.35101	0.40336	0.43709	0.45209	0.48259	0.46047
410	0.30002	0.32799	0.33482	0.36628	0.35204	0.40433	0.4376	0.45091	0.48202	0.46074
415	0.30297	0.3308	0.33732	0.36898	0.35366	0.40619	0.43876	0.45057	0.48193	0.4613
420	0.30608	0.33358	0.33998	0.37181	0.35564	0.40833	0.44046	0.45086	0.48217	0.46228
425	0.30905	0.33624	0.34275	0.37442	0.35769	0.41014	0.44238	0.45138	0.48234	0.46384
430	0.31211	0.33888	0.34589	0.37739	0.36016	0.41214	0.44414	0.45174	0.482	0.46577
435	0.31502	0.3413	0.34919	0.38023	0.36291	0.41405	0.44619	0.4524	0.48182	0.46787
440	0.31759	0.34332	0.3522	0.38254	0.36543	0.41525	0.44769	0.45274	0.48073	0.46955
445	0.31996	0.34557	0.35513	0.3844	0.36778	0.41589	0.44902	0.45281	0.4792	0.4712
450	0.32221	0.3479	0.35787	0.38638	0.3703	0.41684	0.45007	0.45275	0.47742	0.47241
455	0.32404	0.35	0.36014	0.38795	0.3725	0.4177	0.45138	0.45323	0.47598	0.47309
460	0.32616	0.3524	0.3624	0.38959	0.37437	0.41835	0.45211	0.45364	0.47352	0.47305
465	0.32927	0.35582	0.36537	0.392	0.37652	0.41939	0.45283	0.45415	0.47167	0.47288
470	0.33304	0.35949	0.36858	0.39487	0.37855	0.42063	0.45292	0.45465	0.46991	0.47228
475	0.3368	0.3626	0.37113	0.39711	0.37932	0.42087	0.45219	0.45448	0.46763	0.47034
480	0.3411	0.36565	0.37329	0.39915	0.37959	0.42055	0.45033	0.45337	0.46405	0.46748
485	0.34503	0.368	0.37455	0.40048	0.37918	0.41963	0.448	0.45167	0.46098	0.46431
490	0.34715	0.36812	0.37406	0.40011	0.3773	0.41732	0.44434	0.44899	0.4572	0.46049
495	0.34692	0.36575	0.37133	0.39749	0.3735	0.41334	0.4392	0.44465	0.45229	0.4554
500	0.34493	0.36184	0.36742	0.39364	0.36907	0.40889	0.43347	0.44023	0.44745	0.45054
505	0.34082	0.35623	0.36243	0.38835	0.36363	0.40395	0.42815	0.43626	0.44374	0.44651
510	0.33409	0.34831	0.35591	0.3814	0.35705	0.39809	0.42212	0.43215	0.43989	0.44225
515	0.32579	0.3394	0.34845	0.37374	0.35027	0.3924	0.41648	0.42816	0.43641	0.43829
520	0.3174	0.33094	0.34176	0.36721	0.34495	0.38844	0.41273	0.42596	0.43498	0.43597
525	0.31026	0.32426	0.33716	0.3629	0.34203	0.38669	0.41167	0.42525	0.43568	0.43574
530	0.30502	0.32014	0.33525	0.36162	0.3423	0.38757	0.41286	0.42603	0.43811	0.43626
535	0.30357	0.32044	0.33754	0.36461	0.34652	0.3922	0.41757	0.42952	0.44293	0.43861
540	0.3066	0.32549	0.34441	0.37184	0.35421	0.40005	0.42547	0.43555	0.44933	0.44212
545	0.31505	0.3356	0.35523	0.38246	0.36478	0.41005	0.43576	0.44352	0.45677	0.44661
550	0.32786	0.34954	0.36879	0.39553	0.37742	0.42149	0.4474	0.45282	0.46493	0.45093
555	0.34378	0.36581	0.38314	0.40923	0.39011	0.43275	0.45841	0.46204	0.47308	0.45543
560	0.35993	0.38151	0.39651	0.42203	0.40171	0.44278	0.4686	0.47036	0.48039	0.45917
565	0.37526	0.39525	0.40816	0.43313	0.41208	0.45188	0.47836	0.47862	0.48797	0.4639
570	0.38806	0.40602	0.41801	0.44338	0.42176	0.46085	0.48813	0.48677	0.49557	0.46885
575	0.39818	0.41422	0.42603	0.45269	0.43067	0.46964	0.49745	0.49472	0.50315	0.47436
580	0.40714	0.42182	0.43504	0.46332	0.44092	0.48009	0.50928	0.50478	0.51225	0.48113
585	0.41778	0.43163	0.44658	0.47618	0.45309	0.49248	0.52325	0.51621	0.52301	0.4898
590	0.4308	0.4446	0.461	0.49215	0.46757	0.50652	0.5381	0.52742	0.53421	0.49773
595	0.44673	0.46084	0.47816	0.51016	0.48348	0.52161	0.55297	0.53855	0.54557	0.50525
600	0.46571	0.47954	0.4976	0.52922	0.49934	0.53652	0.56686	0.54905	0.55538	0.51199
605	0.48623	0.49844	0.51588	0.54706	0.51277	0.54882	0.57712	0.55584	0.56206	0.51712
610	0.50683	0.51607	0.5324	0.56256	0.52373	0.5583	0.58398	0.56002	0.56602	0.52008
615	0.52735	0.53238	0.54725	0.57563	0.53306	0.56644	0.5898	0.56354	0.56889	0.52215
620	0.54654	0.54681	0.55983	0.58556	0.53977	0.57247	0.59406	0.56573	0.56979	0.52273
625	0.56363	0.55957	0.57069	0.59452	0.54587	0.57795	0.5986	0.56754	0.57043	0.52262
630	0.57943	0.5721	0.58227	0.6036	0.55266	0.5839	0.6039	0.57106	0.57153	0.52318
635	0.59369	0.58335	0.59319	0.61215	0.55914	0.58943	0.60865	0.57444	0.57258	0.52395
640	0.60522	0.59275	0.60216	0.61827	0.56212	0.59144	0.61005	0.57653	0.57283	0.52517
645	0.61507	0.60075	0.60956	0.62231	0.56317	0.5921	0.61072	0.57846	0.57354	0.52705
650	0.62316	0.60629	0.61387	0.62284	0.5635	0.59393	0.61227	0.58197	0.57525	0.5293
655	0.6268	0.60617	0.61323	0.62109	0.5645	0.59781	0.61489	0.58537	0.57703	0.52976
660	0.62367	0.60174	0.61054	0.62006	0.5668	0.60277	0.61707	0.58757	0.57761	0.5295
665	0.6171	0.59849	0.61078	0.62201	0.57098	0.60818	0.61876	0.5872	0.57604	0.52802
670	0.61112	0.59831	0.61368	0.62559	0.57553	0.61171	0.61828	0.58425	0.5717	0.52474
675	0.60978	0.6018	0.61872	0.63076	0.57851	0.61132	0.6138	0.57773	0.56392	0.51833
680	0.61549	0.60967	0.62522	0.63466	0.57728	0.6054	0.60372	0.56626	0.5515	0.50819
685	0.62837	0.62182	0.6317	0.6335	0.57096	0.59378	0.58809	0.54946	0.53359	0.49248
690	0.6431	0.63075	0.63324	0.62412	0.55966	0.57619	0.56569	0.52539	0.50715	0.46841
695	0.65248	0.63162	0.62684	0.605	0.54076	0.54972	0.53215	0.48977	0.46913	0.43441
700	0.65129	0.62192	0.60976	0.57295	0.50904	0.50841	0.48278	0.43865	0.41827	0.39184
705	0.63654	0.60026	0.57965	0.52579	0.4617	0.44971	0.4177	0.37638	0.36108	0.34879
710	0.60758	0.56301	0.53234	0.46297	0.39853	0.37722	0.34457	0.31323	0.30839	0.31381
715	0.56153	0.50721	0.46414	0.38494	0.32264	0.29963	0.27543	0.26223	0.27252	0.29567
720	0.49568	0.4317	0.37783	0.29888	0.24585	0.23167	0.22532	0.23473	0.26124	0.29881
725	0.41019	0.3413	0.28513	0.21877	0.18454	0.18824	0.20458	0.23643	0.2758	0.32178
730	0.31321	0.24896	0.2024	0.15986	0.15138	0.17803	0.21648	0.26458	0.30951	0.35574
735	0.21915	0.17122	0.14544	0.13235	0.15136	0.20023	0.25539	0.30996	0.35307	0.39372
740	0.14634	0.12348	0.12473	0.14002	0.18187	0.24627	0.30931	0.36052	0.39628	0.42892
745	0.10919	0.11412	0.142	0.17764	0.23236	0.30243	0.36499	0.40665	0.43275	0.45731
750	0.11138	0.14008	0.18742	0.23218	0.28944	0.35766	0.41526	0.44558	0.46212	0.4793
755	0.14847	0.19138	0.24764	0.29061	0.34338	0.40572	0.45787	0.4774	0.48714	0.4989
760	0.20777	0.25324	0.30879	0.34333	0.3883	0.44364	0.4904	0.50125	0.50598	0.51314
765	0.27457	0.31422	0.36431	0.38836	0.42516	0.47394	0.51561	0.51963	0.51993	0.52222
770	0.33791	0.3684	0.41211	0.42648	0.45637	0.50007	0.53715	0.53609	0.53258	0.53031
775	0.39329	0.41557	0.45301	0.45876	0.48293	0.52203	0.55534	0.54984	0.5438	0.53942
780	0.4392	0.45429	0.48708	0.48598	0.50528	0.5406	0.57011	0.5612	0.55167	0.54604
785	0.47582	0.4845	0.51435	0.50876	0.52455	0.55707	0.58397	0.57211	0.55909	0.55192
790	0.50693	0.50884	0.53654	0.52692	0.54006	0.57046	0.59606	0.5816	0.56323	0.55082
795	0.53342	0.52842	0.55387	0.54048	0.55108	0.57939	0.60372	0.58102	0.552	0.53747
800	0.55917	0.54643	0.57055	0.55374	0.56136	0.5871	0.60074	0.56395	0.52848	0.518
805	0.5828	0.56326	0.58665	0.56524	0.56913	0.58199	0.57978	0.53622	0.50569	0.50433
810	0.6018	0.57778	0.60002	0.5722	0.56338	0.55609	0.54711	0.51002	0.49161	0.49706
815	0.61652	0.59007	0.60785	0.56527	0.53769	0.51965	0.51948	0.49258	0.48584	0.50034
820	0.62811	0.59636	0.59776	0.53845	0.5026	0.49144	0.50321	0.48659	0.49508	0.51493
825	0.63095	0.58157	0.56327	0.49924	0.47167	0.47253	0.49988	0.49746	0.51437	0.53147
830	0.61212	0.5433	0.51847	0.4676	0.45292	0.47084	0.51565	0.51946	0.53119	0.5386
835	0.57642	0.50253	0.48882	0.45383	0.45488	0.49405	0.54547	0.5401	0.53746	0.53671
840	0.534	0.47468	0.47779	0.46152	0.4821	0.53081	0.57052	0.54958	0.53384	0.52724
845	0.50076	0.4635	0.49095	0.49295	0.52116	0.55942	0.58157	0.54887	0.52384	0.51491
850	0.48046	0.47506	0.5277	0.53369	0.55159	0.57178	0.57964	0.53961	0.51243	0.50508
855	0.48263	0.50794	0.57042	0.56135	0.56261	0.56824	0.56773	0.52606	0.50437	0.50145
860	0.50442	0.54395	0.59662	0.56842	0.55679	0.5518	0.54977	0.513	0.50027	0.50283
865	0.52878	0.56124	0.59914	0.55699	0.53599	0.52856	0.532	0.50534	0.50261	0.50928
870	0.54312	0.56241	0.58851	0.53586	0.51235	0.51181	0.52606	0.51123	0.51549	0.52261
875	0.54745	0.55436	0.56979	0.51251	0.49393	0.5074	0.53465	0.52783	0.5336	0.53768
880	0.54093	0.53832	0.54585	0.49239	0.4847	0.51438	0.55109	0.54566	0.54818	0.54813
885	0.52269	0.51439	0.5207	0.47845	0.48392	0.52701	0.56643	0.55764	0.55658	0.55285
890	0.49391	0.48588	0.49788	0.46982	0.49006	0.53878	0.57735	0.55982	0.55481	0.5507
895	0.46629	0.46636	0.4879	0.47266	0.50214	0.54899	0.58328	0.55525	0.54676	0.54357
900	0.44145	0.4554	0.48863	0.48224	0.51451	0.55704	0.58572	0.54996	0.53961	0.53893
905	0.43653	0.46488	0.50911	0.50361	0.53225	0.57041	0.59346	0.55534	0.54512	0.54565
910	0.44412	0.48226	0.53191	0.52107	0.54599	0.58087	0.60076	0.56114	0.55156	0.55401
915	0.47157	0.51503	0.56431	0.54444	0.56121	0.5942	0.6099	0.57135	0.56384	0.56553
920	0.49739	0.54203	0.58777	0.5601	0.56902	0.60166	0.61526	0.57955	0.57505	0.57566
925	0.5187	0.56221	0.60305	0.56904	0.57242	0.60422	0.61952	0.58626	0.58371	0.58187
930	0.52374	0.5642	0.59934	0.56187	0.5649	0.59644	0.61691	0.58264	0.58064	0.57714
935	0.52397	0.56158	0.59205	0.55346	0.55731	0.59063	0.61656	0.58115	0.57885	0.57335
940	0.51754	0.55193	0.58014	0.5444	0.55186	0.58874	0.61978	0.58394	0.58061	0.57366
945	0.51316	0.54416	0.57235	0.54097	0.55296	0.5926	0.62668	0.5902	0.58541	0.57637
950	0.51383	0.5418	0.5704	0.5424	0.55788	0.59862	0.63195	0.59381	0.58846	0.57737
955	0.51777	0.54424	0.57331	0.5478	0.56447	0.60604	0.63581	0.59616	0.59103	0.57862
960	0.52662	0.55356	0.58235	0.559	0.57598	0.61715	0.64254	0.60152	0.59718	0.58354
965	0.51773	0.54433	0.58158	0.56081	0.57781	0.61739	0.63945	0.5975	0.59427	0.58078
970	0.5051	0.5299	0.57767	0.55792	0.57281	0.61146	0.63106	0.58857	0.58725	0.57499
975	0.49654	0.51953	0.57318	0.55485	0.57078	0.60724	0.62582	0.58291	0.58326	0.57282
980	0.50861	0.53197	0.58207	0.56343	0.58308	0.61563	0.63141	0.58866	0.59033	0.57907
985	0.5158	0.53915	0.58845	0.56896	0.59217	0.62063	0.63309	0.59063	0.59223	0.57971
990	0.54442	0.56749	0.60828	0.58489	0.60696	0.63341	0.64337	0.59964	0.59996	0.58552
995	0.57288	0.59667	0.62705	0.60112	0.62352	0.64718	0.65809	0.61122	0.60969	0.59384
1000	0.59176	0.61628	0.64188	0.61461	0.63491	0.6591	0.67125	0.62237	0.61962	0.60109
1005	0.58962	0.61307	0.64371	0.61729	0.63331	0.65931	0.67516	0.62437	0.62021	0.60066
1010	0.5919	0.6138	0.64699	0.62089	0.63198	0.6592	0.67795	0.62636	0.62061	0.60046
1015	0.59238	0.61327	0.64626	0.62111	0.63011	0.65584	0.67497	0.62431	0.61801	0.59785
1020	0.59618	0.6147	0.64534	0.62049	0.62685	0.65129	0.66763	0.61999	0.61391	0.59417
1025	0.60392	0.61965	0.64701	0.62135	0.62473	0.64751	0.6604	0.61516	0.60895	0.59058
1030	0.6133	0.62796	0.65229	0.62536	0.62667	0.64896	0.65793	0.61449	0.60885	0.59054
1035	0.61839	0.63389	0.65653	0.62958	0.63064	0.6542	0.66017	0.61794	0.61458	0.5961
1040	0.6183	0.63477	0.65705	0.63104	0.63374	0.65985	0.66433	0.62395	0.62373	0.60564
1045	0.61554	0.63318	0.65575	0.63013	0.63541	0.66386	0.66702	0.62938	0.63229	0.61381
1050	0.61415	0.63266	0.65494	0.62934	0.63667	0.66584	0.66821	0.633	0.63884	0.6186
1055	0.61322	0.63092	0.65245	0.62743	0.63576	0.66458	0.66671	0.63285	0.64099	0.61951
1060	0.61232	0.6279	0.64897	0.62464	0.63289	0.66057	0.66194	0.62876	0.6381	0.61563
1065	0.61158	0.62531	0.64615	0.62242	0.63016	0.65595	0.65561	0.62271	0.63261	0.60886
1070	0.60974	0.62284	0.6444	0.62185	0.6287	0.6527	0.65042	0.61699	0.62747	0.60289
1075	0.60438	0.6172	0.64057	0.62021	0.62633	0.65011	0.6463	0.61205	0.62295	0.59839
1080	0.59951	0.61286	0.6384	0.61959	0.62457	0.64795	0.64206	0.60797	0.61807	0.59441
1085	0.60043	0.61516	0.64145	0.62279	0.62637	0.64868	0.64108	0.60802	0.61642	0.5939
1090	0.60495	0.62282	0.64903	0.62946	0.63174	0.65338	0.64522	0.61315	0.62051	0.59879
1095	0.60651	0.62744	0.65374	0.6339	0.63593	0.65807	0.65078	0.62063	0.62785	0.60684
1100	0.60339	0.62701	0.65347	0.63369	0.63596	0.65849	0.6522	0.62592	0.6343	0.61524
1105	0.59881	0.62299	0.6497	0.63009	0.63257	0.65591	0.65103	0.62889	0.63896	0.62331
1110	0.59582	0.61883	0.64595	0.6266	0.62881	0.65318	0.64956	0.63102	0.64256	0.62937
1115	0.59644	0.61606	0.64339	0.62485	0.62619	0.65141	0.64823	0.63363	0.64504	0.63344
1120	0.60395	0.61974	0.64548	0.62702	0.6269	0.65209	0.64858	0.63731	0.64795	0.63686
1125	0.61606	0.62749	0.65076	0.63132	0.62948	0.65433	0.65125	0.64099	0.64963	0.63819
1130	0.62745	0.6354	0.65514	0.63465	0.63137	0.65561	0.65416	0.64342	0.65103	0.63674
1135	0.63383	0.64038	0.65686	0.63622	0.63228	0.65678	0.65655	0.64457	0.65124	0.63399
1140	0.63657	0.64416	0.65951	0.64018	0.6368	0.66205	0.66204	0.6473	0.65345	0.63303
1145	0.63736	0.64648	0.66431	0.64751	0.64519	0.67084	0.67014	0.65247	0.65732	0.63468
1150	0.63847	0.64849	0.66983	0.65627	0.6548	0.67994	0.67774	0.65927	0.66354	0.64012
1155	0.63726	0.64851	0.67391	0.66367	0.66324	0.68782	0.68381	0.66642	0.66925	0.64775
1160	0.62866	0.64167	0.6718	0.66564	0.66699	0.69087	0.68761	0.67139	0.67389	0.65492
1165	0.61404	0.62884	0.66287	0.66037	0.66384	0.68723	0.68718	0.67183	0.67473	0.6589
1170	0.60016	0.61704	0.65261	0.65218	0.65701	0.68008	0.68336	0.66774	0.67148	0.65794
1175	0.59096	0.61154	0.64814	0.64833	0.65341	0.67613	0.68123	0.66404	0.66763	0.65504
1180	0.58796	0.61302	0.65137	0.65184	0.65598	0.67724	0.68269	0.66304	0.66678	0.65295
1185	0.59503	0.62395	0.66376	0.66347	0.66499	0.68376	0.6881	0.66618	0.6701	0.65398
1190	0.61181	0.64313	0.68319	0.6808	0.67803	0.69404	0.69631	0.67319	0.67687	0.65729
1195	0.63114	0.66425	0.70342	0.69778	0.69028	0.70406	0.70485	0.68279	0.6857	0.66391
1200	0.64733	0.6813	0.71889	0.71018	0.69919	0.71159	0.71168	0.69159	0.69365	0.67154
1205	0.6588	0.69279	0.72811	0.7167	0.70336	0.71571	0.71662	0.69867	0.70016	0.67928
1210	0.66508	0.69729	0.72987	0.71653	0.70188	0.71563	0.7176	0.70276	0.70364	0.6858
1215	0.66517	0.69523	0.72491	0.7096	0.69446	0.70951	0.71266	0.70147	0.70176	0.6883
1220	0.66447	0.69161	0.71876	0.70246	0.68724	0.70308	0.70673	0.69752	0.6983	0.68839
1225	0.66723	0.69261	0.71627	0.7001	0.68439	0.70017	0.70495	0.69568	0.69832	0.68884
1230	0.67386	0.69835	0.71885	0.70366	0.68725	0.70216	0.70818	0.69807	0.70313	0.69128
1235	0.6822	0.7082	0.72676	0.71222	0.69513	0.70826	0.71635	0.70395	0.71108	0.6946
1240	0.69355	0.72083	0.73944	0.72494	0.70683	0.71919	0.72857	0.71393	0.72369	0.70161
1245	0.69992	0.72931	0.74904	0.73529	0.71625	0.72875	0.73926	0.72388	0.73471	0.70829
1250	0.69331	0.72445	0.74749	0.73589	0.71735	0.73097	0.74262	0.7286	0.73864	0.70965
1255	0.67632	0.70936	0.73618	0.72796	0.71137	0.72654	0.73941	0.72678	0.73438	0.70575
1260	0.66165	0.69537	0.72513	0.71925	0.70471	0.72084	0.73304	0.72164	0.72743	0.7003
1265	0.65403	0.68829	0.71885	0.71439	0.70008	0.71573	0.72716	0.7154	0.71967	0.69471
1270	0.65423	0.68792	0.71775	0.71383	0.69925	0.71351	0.72503	0.71084	0.71506	0.68999
1275	0.6628	0.69475	0.72247	0.71774	0.70217	0.71538	0.72707	0.70989	0.71397	0.68794
1280	0.67615	0.70608	0.7317	0.72483	0.70779	0.72025	0.73127	0.71313	0.71712	0.68881
1285	0.68545	0.71492	0.73868	0.73053	0.71139	0.7248	0.73473	0.71868	0.72184	0.69181
1290	0.68627	0.71802	0.74099	0.73345	0.71366	0.72862	0.73663	0.72411	0.72509	0.69358
1295	0.68354	0.72005	0.74309	0.73578	0.71465	0.73106	0.73628	0.7275	0.72567	0.69446
1300	0.68264	0.72464	0.74839	0.74065	0.7172	0.73378	0.73696	0.73114	0.72779	0.69666
1305	0.68363	0.72879	0.75174	0.74313	0.71757	0.73332	0.73619	0.73143	0.72824	0.6971
1310	0.68476	0.72956	0.75111	0.74146	0.71542	0.72915	0.73347	0.72702	0.72421	0.69336
1315	0.68548	0.72746	0.7481	0.7383	0.71187	0.72367	0.73076	0.72148	0.71967	0.69012
1320	0.68657	0.72464	0.74517	0.73656	0.70996	0.72086	0.73096	0.72042	0.71934	0.69004
1325	0.6871	0.72164	0.74176	0.73377	0.70645	0.71715	0.73029	0.71872	0.71743	0.68848
1330	0.68949	0.72177	0.74228	0.73395	0.70472	0.716	0.73091	0.71799	0.71573	0.6876
1335	0.69333	0.72496	0.74611	0.73771	0.70727	0.71805	0.73385	0.72031	0.71854	0.69052
1340	0.6971	0.72857	0.74828	0.73959	0.70931	0.7193	0.73607	0.72412	0.71959	0.69435
1345	0.69808	0.73018	0.74708	0.7358	0.70669	0.71783	0.73522	0.72459	0.71531	0.69497
1350	0.69761	0.73033	0.74602	0.73262	0.70467	0.718	0.7345	0.72423	0.71234	0.69458
1355	0.69603	0.72884	0.74624	0.73138	0.7052	0.71852	0.73465	0.72466	0.71508	0.6946
1360	0.69417	0.72789	0.74624	0.73184	0.70438	0.71884	0.73465	0.72562	0.71795	0.69498
1365	0.69346	0.72851	0.74624	0.73426	0.70412	0.71966	0.73465	0.72552	0.72358	0.69403
1370	0.69338	0.72851	0.74624	0.73861	0.7074	0.71927	0.73465	0.72522	0.73034	0.69018
1375	0.69373	0.72804	0.74624	0.73943	0.70933	0.71775	0.73465	0.72545	0.73371	0.68426
1380	0.69338	0.72851	0.74624	0.7358	0.70669	0.718	0.73465	0.72552	0.72981	0.6766
1385	0.69373	0.72851	0.74624	0.73262	0.70467	0.71852	0.73465	0.72522	0.7226	0.66591
1390	0.69338	0.72804	0.74624	0.73138	0.7052	0.71884	0.73559	0.72545	0.7115	0.65234
1395	0.69373	0.72851	0.74624	0.73184	0.70438	0.71966	0.73296	0.72552	0.69723	0.63903
1400	0.69338	0.72866	0.74624	0.73426	0.70412	0.71935	0.72411	0.72578	0.68135	0.6257
1405	0.69373	0.72807	0.74624	0.73861	0.7074	0.71768	0.71077	0.72503	0.66631	0.61052
1410	0.69362	0.72572	0.74624	0.73925	0.70952	0.71706	0.69844	0.71861	0.65154	0.59304
1415	0.69336	0.72313	0.74671	0.7367	0.70676	0.71574	0.68655	0.70467	0.63768	0.57653
1420	0.69063	0.71861	0.74513	0.73311	0.70115	0.71161	0.67828	0.68433	0.61902	0.55933
1425	0.6869	0.71471	0.74154	0.73016	0.69756	0.70519	0.67488	0.65727	0.59313	0.53755
1430	0.68341	0.71104	0.73765	0.72934	0.69537	0.69767	0.67192	0.62413	0.55835	0.5073
1435	0.68267	0.71287	0.73632	0.73187	0.69353	0.68573	0.6603	0.58578	0.51655	0.4756
1440	0.68359	0.71564	0.73594	0.73273	0.68734	0.66666	0.63331	0.53819	0.46782	0.44761
1445	0.68715	0.71934	0.7371	0.72925	0.67781	0.63887	0.58934	0.48323	0.42626	0.43082
1450	0.69232	0.72246	0.73781	0.72191	0.66072	0.60209	0.53016	0.43043	0.4037	0.43126
1455	0.69512	0.7233	0.73365	0.70771	0.63154	0.55065	0.46324	0.38912	0.4028	0.45368
1460	0.68826	0.71353	0.71873	0.68063	0.58608	0.48521	0.40035	0.36737	0.42101	0.48929
1465	0.67375	0.69709	0.69681	0.64397	0.53041	0.41607	0.35628	0.3726	0.45747	0.5288
1470	0.6588	0.68045	0.67091	0.5996	0.46632	0.35583	0.33929	0.40242	0.50299	0.56554
1475	0.64593	0.6634	0.63811	0.54344	0.39723	0.31232	0.34955	0.44509	0.54465	0.59505
1480	0.63432	0.6422	0.5931	0.47394	0.33291	0.29471	0.3828	0.49155	0.58052	0.61821
1485	0.62327	0.61464	0.53647	0.40091	0.28877	0.3067	0.4295	0.53479	0.61013	0.6361
1490	0.60823	0.57538	0.46827	0.33444	0.27078	0.34097	0.47849	0.57076	0.63258	0.64807
1495	0.57846	0.51643	0.3907	0.28316	0.27786	0.38562	0.52194	0.5979	0.64717	0.65318
1500	0.53028	0.44104	0.31669	0.2576	0.30758	0.43422	0.55999	0.62002	0.65953	0.65753
1505	0.46546	0.36023	0.26161	0.26281	0.35285	0.48068	0.59199	0.63839	0.66983	0.66282
1510	0.39184	0.28998	0.23759	0.29537	0.4037	0.52196	0.61958	0.65522	0.67947	0.67029
1515	0.31813	0.24071	0.24392	0.34274	0.45023	0.5551	0.64175	0.66921	0.68703	0.67852
1520	0.25613	0.22019	0.27487	0.3933	0.48877	0.58078	0.65821	0.67951	0.69337	0.68648
1525	0.21429	0.22657	0.31717	0.43684	0.51685	0.59698	0.66648	0.6841	0.69615	0.69216
1530	0.19635	0.25243	0.36058	0.47062	0.53495	0.60514	0.66826	0.68424	0.69531	0.69406
1535	0.20187	0.28896	0.39877	0.49605	0.54706	0.60952	0.66827	0.68306	0.69291	0.69412
1540	0.22723	0.33107	0.43347	0.51796	0.55837	0.61582	0.67135	0.68418	0.69418	0.69563
1545	0.26732	0.37526	0.46699	0.5403	0.5724	0.62613	0.67918	0.68918	0.69923	0.70078
1550	0.31275	0.41615	0.49736	0.56075	0.58633	0.63693	0.68762	0.69362	0.70333	0.70498
1555	0.35793	0.45266	0.52336	0.57739	0.59889	0.64526	0.6932	0.69442	0.70449	0.70681
1560	0.39913	0.48316	0.54357	0.58849	0.60611	0.6484	0.69315	0.69089	0.70097	0.70429
1565	0.43652	0.50931	0.56119	0.59876	0.61223	0.65083	0.69272	0.68986	0.69767	0.70317
1570	0.46775	0.53241	0.57779	0.61039	0.6212	0.65826	0.698	0.69599	0.69994	0.70676
1575	0.49426	0.55472	0.59517	0.62497	0.63481	0.67171	0.70986	0.70914	0.7102	0.71599
1580	0.51601	0.57426	0.61095	0.63931	0.64766	0.68543	0.72326	0.72397	0.7209	0.72651
1585	0.53474	0.59179	0.62588	0.65351	0.65983	0.69804	0.73619	0.739	0.73223	0.73878
1590	0.54693	0.60352	0.63509	0.66277	0.66832	0.70771	0.74625	0.75039	0.74194	0.74899
1595	0.55284	0.60678	0.63574	0.66498	0.67031	0.71118	0.74994	0.7552	0.74703	0.7536
1600	0.55337	0.60389	0.63083	0.66252	0.66683	0.70894	0.74904	0.7549	0.74623	0.75354
1605	0.55717	0.60617	0.63199	0.66614	0.66832	0.71165	0.75306	0.7592	0.74962	0.75774
1610	0.56548	0.61526	0.64013	0.67572	0.67558	0.71991	0.76144	0.76579	0.75492	0.76184
1615	0.57857	0.62875	0.65214	0.68848	0.68549	0.72902	0.76911	0.77024	0.7567	0.76185
1620	0.59024	0.64169	0.66315	0.6979	0.6927	0.73293	0.77082	0.76849	0.75294	0.75697
1625	0.60102	0.65356	0.6733	0.70578	0.69942	0.73663	0.77192	0.76757	0.7505	0.75466
1630	0.6078	0.66074	0.67882	0.70954	0.70302	0.73818	0.77087	0.76475	0.74666	0.74797
1635	0.61326	0.66579	0.68214	0.71307	0.70593	0.74049	0.77075	0.76381	0.74468	0.74221
1640	0.61613	0.66972	0.68435	0.71569	0.70833	0.74287	0.77111	0.76428	0.74608	0.73939
1645	0.62054	0.67577	0.68987	0.72285	0.71349	0.74929	0.77683	0.77083	0.75415	0.74471
1650	0.62479	0.68091	0.69549	0.73139	0.71864	0.75582	0.78348	0.77829	0.76213	0.7503
1655	0.62524	0.6813	0.69703	0.7364	0.72044	0.759	0.78763	0.78461	0.76789	0.75736
1660	0.6169	0.67217	0.68954	0.73235	0.71668	0.7561	0.78661	0.78656	0.76975	0.76214
1665	0.60483	0.65965	0.67902	0.72456	0.71032	0.75042	0.78371	0.78601	0.76906	0.76586
1670	0.59432	0.64774	0.66771	0.71453	0.70217	0.743	0.77824	0.78216	0.76358	0.76608
1675	0.5907	0.64403	0.66177	0.70741	0.69678	0.73741	0.77396	0.77808	0.75842	0.76574
1680	0.5959	0.65022	0.66392	0.70786	0.6983	0.73744	0.77414	0.77665	0.75971	0.76612
1685	0.60887	0.66531	0.67421	0.71605	0.70533	0.74223	0.77886	0.77871	0.76261	0.76819
1690	0.62133	0.67783	0.68214	0.72123	0.70908	0.74403	0.77901	0.77834	0.75984	0.76642
1695	0.6311	0.6868	0.68641	0.72438	0.71142	0.7441	0.77624	0.77785	0.75613	0.76399
1700	0.63666	0.69115	0.68837	0.72673	0.71361	0.74309	0.77274	0.7731	0.75559	0.76698
1705	0.63688	0.68998	0.68718	0.7276	0.71373	0.74048	0.76964	0.76852	0.74793	0.76497
1710	0.63173	0.68254	0.68234	0.7244	0.71027	0.737	0.76282	0.76045	0.73863	0.75577
1715	0.62654	0.67675	0.67834	0.72328	0.70926	0.73787	0.75919	0.75718	0.73515	0.75105
1720	0.6214	0.67252	0.67538	0.72392	0.7085	0.73863	0.76239	0.75558	0.73302	0.75554
1725	0.61456	0.66763	0.6708	0.72319	0.70281	0.73602	0.76695	0.75188	0.72587	0.75528
1730	0.61036	0.66537	0.67011	0.72099	0.69868	0.72755	0.76414	0.75044	0.72742	0.74435
1735	0.61003	0.66878	0.67414	0.72131	0.69898	0.71896	0.76299	0.75621	0.72569	0.748
1740	0.61445	0.67815	0.68487	0.72505	0.70574	0.71417	0.76474	0.77023	0.71225	0.77099
1745	0.6239	0.69139	0.70242	0.73047	0.71724	0.70589	0.75867	0.78683	0.70772	0.76751
1750	0.63237	0.70861	0.721	0.73451	0.73616	0.71941	0.75856	0.82577	0.65634	0.84434
