# Supplementary material for: Tunable Tamm plasmon cavity as a scalable biosensing platform for surface enhanced resonance Raman spectroscopy
Source: Nat Commun. 2023 Nov 4;14:7085. doi: 10.1038/s41467-023-42854-7 (PMC10625559; doi:10.1038/s41467-023-42854-7)
Supplement: Supplementary file 4 — Source Data [file 41467_2023_42854_MOESM4_ESM.zip › NCOMMS-23-15573C Source Data 3.xlsx]

## Sheet: Sheet1
Fig. 3abc
lambda	0	180	200	210	220	230
1800	0.85289	0.89606	0.92559	0.92023	0.91264	0.82374
1798	0.85459	0.897	0.92687	0.92083	0.91438	0.82253
1796	0.8567	0.89884	0.92855	0.92168	0.91566	0.8212
1794	0.85881	0.90049	0.92965	0.92297	0.91737	0.81976
1792	0.86108	0.90245	0.93071	0.92411	0.91843	0.81818
1790	0.86305	0.90373	0.93156	0.92478	0.9196	0.81647
1788	0.86416	0.9041	0.93216	0.92485	0.92013	0.81462
1786	0.86532	0.90461	0.93259	0.92452	0.92022	0.81262
1784	0.86657	0.90493	0.93343	0.92468	0.92072	0.81049
1782	0.86834	0.90635	0.93489	0.92549	0.92131	0.80827
1780	0.87049	0.90826	0.93594	0.92666	0.92237	0.80598
1778	0.87274	0.91049	0.93738	0.92776	0.92357	0.80357
1776	0.87439	0.9113	0.93855	0.92804	0.92412	0.80104
1774	0.87553	0.91163	0.93908	0.92807	0.92446	0.79836
1772	0.87625	0.91113	0.93935	0.92775	0.92448	0.79559
1770	0.87736	0.91185	0.93921	0.92759	0.92473	0.7927
1768	0.87873	0.91329	0.93996	0.9283	0.92538	0.7897
1766	0.88008	0.91445	0.94108	0.92918	0.92608	0.78659
1764	0.88115	0.91509	0.94145	0.92992	0.92621	0.78337
1762	0.88223	0.91504	0.94138	0.92961	0.92609	0.78008
1760	0.88314	0.9149	0.94149	0.9288	0.92558	0.77671
1758	0.88389	0.91531	0.94169	0.92804	0.92515	0.77326
1756	0.88482	0.91607	0.94208	0.92779	0.92504	0.76975
1754	0.88625	0.91754	0.9427	0.92813	0.9253	0.76618
1752	0.8869	0.9181	0.9428	0.92773	0.92534	0.76254
1750	0.88859	0.91886	0.94363	0.92817	0.92615	0.75885
1748	0.8893	0.9188	0.94369	0.92764	0.9262	0.75509
1746	0.89016	0.91889	0.94352	0.92735	0.92584	0.75129
1744	0.89115	0.91904	0.94376	0.92686	0.92562	0.74744
1742	0.89159	0.91907	0.94369	0.92648	0.92523	0.74357
1740	0.89192	0.91908	0.94395	0.92653	0.92473	0.73969
1738	0.89133	0.91886	0.94363	0.92649	0.92379	0.73582
1736	0.89145	0.91911	0.94392	0.92641	0.92356	0.73196
1734	0.89152	0.9194	0.94354	0.92541	0.92289	0.72816
1732	0.89221	0.92012	0.94365	0.92469	0.92273	0.72439
1730	0.89261	0.92076	0.94346	0.92414	0.9214	0.72069
1728	0.89336	0.9211	0.9434	0.92396	0.92116	0.71707
1726	0.8935	0.92049	0.94359	0.92397	0.92064	0.71356
1724	0.89384	0.92011	0.94332	0.92357	0.92043	0.71015
1722	0.89356	0.91981	0.94329	0.92281	0.91968	0.70686
1720	0.8932	0.91955	0.94315	0.92174	0.91858	0.7037
1718	0.8925	0.91913	0.94275	0.92021	0.91712	0.70067
1716	0.89247	0.91853	0.94258	0.91948	0.91576	0.69779
1714	0.89286	0.9186	0.94239	0.91887	0.91408	0.69509
1712	0.89364	0.91842	0.94198	0.91886	0.91273	0.69257
1710	0.89338	0.91763	0.94148	0.91798	0.91023	0.69024
1708	0.89303	0.91688	0.94137	0.91744	0.90858	0.68813
1706	0.89219	0.91591	0.94066	0.91598	0.90578	0.68623
1704	0.89199	0.91539	0.93983	0.91442	0.90304	0.68454
1702	0.89132	0.91442	0.93827	0.91257	0.89939	0.68306
1700	0.89095	0.9137	0.9372	0.9107	0.89649	0.68178
1698	0.89066	0.91284	0.93629	0.90905	0.89362	0.68073
1696	0.89095	0.91257	0.93604	0.90822	0.89125	0.67989
1694	0.89061	0.91166	0.93489	0.90686	0.88785	0.67929
1692	0.8898	0.91026	0.93374	0.9057	0.88436	0.67894
1690	0.88955	0.90967	0.93295	0.90422	0.88067	0.67885
1688	0.88857	0.90828	0.93214	0.90261	0.87682	0.67899
1686	0.888	0.90729	0.93099	0.90073	0.87289	0.67937
1684	0.88728	0.90609	0.92987	0.89942	0.86896	0.67997
1682	0.88702	0.90539	0.92871	0.89801	0.86549	0.68079
1680	0.88727	0.90479	0.92822	0.89689	0.86245	0.68182
1678	0.88707	0.90417	0.92803	0.89535	0.85886	0.68309
1676	0.88615	0.90292	0.92745	0.89342	0.8544	0.68458
1674	0.88516	0.90221	0.92685	0.89186	0.85016	0.68632
1672	0.8839	0.90131	0.92577	0.88982	0.84584	0.68824
1670	0.88319	0.90057	0.92437	0.88865	0.84152	0.69036
1668	0.88289	0.90026	0.92341	0.88738	0.83782	0.69265
1666	0.88252	0.89944	0.9222	0.88639	0.83346	0.69513
1664	0.88196	0.89904	0.92149	0.88527	0.82931	0.69779
1662	0.88196	0.89849	0.92083	0.8838	0.825	0.70064
1660	0.88082	0.89709	0.92012	0.88105	0.82006	0.70364
1658	0.88033	0.89605	0.91882	0.87811	0.81504	0.70677
1656	0.87893	0.89431	0.91739	0.87487	0.80954	0.71002
1654	0.87856	0.89331	0.91571	0.87268	0.80427	0.71339
1652	0.87758	0.89227	0.91412	0.87008	0.79945	0.71686
1650	0.87639	0.89085	0.91251	0.86722	0.79421	0.72041
1648	0.87557	0.88963	0.91117	0.86437	0.78891	0.72404
1646	0.87472	0.8878	0.90946	0.86125	0.78338	0.72775
1644	0.87436	0.88651	0.90805	0.85873	0.77772	0.73155
1642	0.87278	0.88451	0.90573	0.85508	0.77152	0.73546
1640	0.8708	0.88192	0.90292	0.85109	0.76456	0.73942
1638	0.86901	0.87978	0.90072	0.84726	0.75877	0.74342
1636	0.86808	0.87764	0.89892	0.84327	0.75281	0.74745
1634	0.86751	0.87692	0.89713	0.8399	0.7477	0.75153
1632	0.86692	0.87596	0.89607	0.83609	0.74268	0.75564
1630	0.86549	0.87426	0.89385	0.83232	0.73747	0.75974
1628	0.86392	0.8719	0.89177	0.82824	0.73241	0.76384
1626	0.86215	0.86961	0.88857	0.82373	0.72713	0.76794
1624	0.86032	0.86684	0.88558	0.81842	0.72178	0.77204
1622	0.85885	0.86446	0.88294	0.81283	0.71713	0.77612
1620	0.85753	0.86158	0.88009	0.80677	0.71254	0.78021
1618	0.85652	0.85906	0.8777	0.80086	0.70865	0.78432
1616	0.85555	0.85682	0.87484	0.79554	0.70471	0.78845
1614	0.85403	0.85479	0.87231	0.78985	0.70085	0.79257
1612	0.85258	0.85237	0.86944	0.78335	0.69667	0.79664
1610	0.85031	0.84912	0.86592	0.77574	0.69266	0.80066
1608	0.8483	0.84562	0.86196	0.76779	0.6886	0.80468
1606	0.84638	0.84215	0.85796	0.76072	0.68525	0.80866
1604	0.84456	0.8392	0.85375	0.75261	0.68196	0.81261
1602	0.84252	0.83533	0.84903	0.74343	0.67855	0.81648
1600	0.83991	0.83121	0.84416	0.73322	0.67511	0.82027
1598	0.83762	0.82665	0.83935	0.72243	0.67214	0.824
1596	0.83519	0.82228	0.83441	0.71165	0.66963	0.82768
1594	0.83274	0.81763	0.82866	0.69978	0.66713	0.83128
1592	0.82984	0.81211	0.82221	0.68701	0.66469	0.83482
1590	0.82714	0.80646	0.81534	0.67344	0.66212	0.83826
1588	0.82364	0.80074	0.80822	0.65963	0.66029	0.84163
1586	0.82069	0.79475	0.80067	0.64516	0.65864	0.84492
1584	0.81748	0.78889	0.79327	0.6317	0.65765	0.84814
1582	0.8138	0.78201	0.78452	0.61648	0.65675	0.85127
1580	0.81029	0.77426	0.77515	0.60052	0.65628	0.8543
1578	0.80661	0.76695	0.76565	0.58403	0.6563	0.85723
1576	0.80251	0.75837	0.75459	0.56639	0.65614	0.86009
1574	0.79759	0.74901	0.74224	0.5485	0.65582	0.86288
1572	0.79198	0.7385	0.72898	0.53106	0.65585	0.86556
1570	0.78631	0.72696	0.71495	0.51373	0.65608	0.86816
1568	0.78118	0.71491	0.70015	0.49689	0.65714	0.87067
1566	0.77554	0.70223	0.68439	0.4805	0.65814	0.87313
1564	0.76924	0.689	0.66739	0.46535	0.65983	0.87553
1562	0.76275	0.67512	0.64966	0.45144	0.66185	0.87788
1560	0.75606	0.66122	0.63208	0.4397	0.66366	0.88017
1558	0.74809	0.64446	0.61171	0.42801	0.66633	0.88237
1556	0.73951	0.62684	0.59033	0.41832	0.66937	0.88444
1554	0.73059	0.60902	0.56967	0.41087	0.67305	0.88637
1552	0.72091	0.59056	0.54839	0.40548	0.67653	0.88818
1550	0.71038	0.57182	0.52796	0.40187	0.68016	0.88994
1548	0.69933	0.55285	0.50795	0.40061	0.68439	0.89165
1546	0.68765	0.53369	0.4889	0.4017	0.68915	0.89329
1544	0.6757	0.51453	0.47113	0.40541	0.69434	0.89487
1542	0.66201	0.49577	0.45459	0.41104	0.69911	0.89636
1540	0.64741	0.4783	0.44017	0.41871	0.7041	0.89779
1538	0.63359	0.4635	0.42869	0.42707	0.7088	0.89913
1536	0.6178	0.44884	0.41827	0.43845	0.71466	0.9004
1534	0.60147	0.43613	0.41059	0.45223	0.72112	0.90159
1532	0.5842	0.42498	0.40586	0.46771	0.72808	0.90276
1530	0.56627	0.41588	0.40381	0.48427	0.73476	0.90387
1528	0.54805	0.40888	0.40421	0.50149	0.74112	0.90498
1526	0.52965	0.40416	0.40677	0.51937	0.74741	0.90604
1524	0.51144	0.40244	0.41207	0.53864	0.75448	0.90707
1522	0.49432	0.40341	0.42009	0.55877	0.76219	0.90801
1520	0.47826	0.40721	0.43105	0.57955	0.77043	0.90891
1518	0.46292	0.4132	0.44392	0.60004	0.77823	0.90974
1516	0.44853	0.42084	0.45845	0.61986	0.78575	0.91054
1514	0.43683	0.42973	0.47304	0.63745	0.79259	0.91126
1512	0.42553	0.44169	0.49093	0.6572	0.80007	0.91191
1510	0.41621	0.45551	0.50994	0.67652	0.80738	0.91253
1508	0.40912	0.47125	0.53009	0.69544	0.81423	0.91316
1506	0.40434	0.48844	0.55086	0.7139	0.82176	0.91378
1504	0.40219	0.50683	0.57201	0.73207	0.82894	0.91435
1502	0.40233	0.52619	0.59343	0.74977	0.83651	0.91484
1500	0.40491	0.54647	0.61516	0.76705	0.84403	0.91528
1498	0.40988	0.56711	0.63687	0.78353	0.85161	0.91568
1496	0.41691	0.58808	0.65787	0.79954	0.85884	0.91606
1494	0.42624	0.60915	0.67844	0.81472	0.8655	0.91646
1492	0.43614	0.62794	0.69589	0.82765	0.87132	0.91687
1490	0.44925	0.64891	0.71513	0.84136	0.87744	0.9173
1488	0.46397	0.6691	0.73304	0.85437	0.88329	0.91767
1486	0.48039	0.68892	0.75042	0.86696	0.88902	0.91799
1484	0.498	0.70805	0.76727	0.87917	0.89468	0.91829
1482	0.51648	0.72616	0.78323	0.89089	0.90046	0.91856
1480	0.53616	0.74408	0.79921	0.90242	0.90646	0.91881
1478	0.55654	0.76133	0.81516	0.91352	0.91223	0.91903
1476	0.57697	0.77763	0.83007	0.92321	0.91742	0.91925
1474	0.5972	0.79295	0.84389	0.93174	0.92226	0.91948
1472	0.61708	0.80737	0.85655	0.9394	0.92655	0.91971
1470	0.63532	0.8204	0.86801	0.94622	0.93074	0.91992
1468	0.65518	0.83453	0.88084	0.9533	0.93509	0.92011
1466	0.67478	0.84797	0.89338	0.9601	0.93937	0.92029
1464	0.69314	0.85982	0.90461	0.96596	0.9427	0.92044
1462	0.71126	0.87173	0.91532	0.97166	0.94646	0.92058
1460	0.72838	0.88309	0.92488	0.97632	0.9501	0.92069
1458	0.74512	0.89417	0.93372	0.98013	0.95359	0.9208
1456	0.76164	0.9044	0.94284	0.98418	0.95672	0.92092
1454	0.77757	0.91376	0.95103	0.98799	0.95985	0.92105
1452	0.79243	0.92209	0.95828	0.99089	0.96222	0.92119
1450	0.80658	0.93005	0.96463	0.99321	0.96518	0.92133
1448	0.82021	0.93714	0.9704	0.99504	0.96746	0.92149
1446	0.83244	0.94345	0.97599	0.99703	0.97006	0.92162
1444	0.84498	0.94973	0.98116	0.99888	0.97239	0.92173
1442	0.85665	0.9548	0.98585	1.00035	0.97443	0.92183
1440	0.86764	0.96026	0.99043	1.0017	0.97638	0.92193
1438	0.87816	0.96446	0.99415	1.003	0.97809	0.92202
1436	0.88781	0.96884	0.99665	1.00387	0.97965	0.92209
1434	0.89638	0.97167	0.99829	1.00446	0.98073	0.92218
1432	0.90411	0.97414	1.00014	1.0048	0.98166	0.92223
1430	0.91124	0.97754	1.00185	1.00492	0.98293	0.92228
1428	0.91822	0.98034	1.00385	1.00623	0.98517	0.92231
1426	0.92425	0.98235	1.00498	1.0066	0.98614	0.92238
1424	0.92885	0.98326	1.00579	1.00674	0.98779	0.92246
1422	0.93334	0.98459	1.00672	1.00674	0.98856	0.92253
1420	0.93761	0.98585	1.00786	1.00674	0.98986	0.9226
1418	0.94209	0.98754	1.00943	1.00789	0.99164	0.92266
1416	0.94622	0.9883	1.01018	1.0078	0.99293	0.92272
1414	0.94893	0.98871	1.00996	1.0073	0.99317	0.92278
1412	0.95147	0.9889	1.01009	1.00666	0.99274	0.92283
1410	0.95315	0.98922	1.01009	1.0063	0.99305	0.9229
1408	0.95479	0.98983	1.01025	1.00561	0.99339	0.92294
1406	0.95624	0.98995	1.01024	1.00513	0.99423	0.92296
1404	0.95806	0.99057	1.01032	1.00488	0.99457	0.92293
1402	0.95906	0.99037	1.00987	1.00451	0.99466	0.92294
1400	0.96016	0.99043	1.00954	1.00424	0.99499	0.92294
1398	0.9607	0.99012	1.00957	1.00369	0.99568	0.92296
1396	0.96187	0.99058	1.01014	1.00404	0.99653	0.92296
1394	0.96326	0.99128	1.01109	1.00464	0.99778	0.92294
1392	0.96406	0.99146	1.01127	1.00423	0.99818	0.92292
1390	0.96489	0.9915	1.01087	1.00348	0.99831	0.92288
1388	0.96514	0.99151	1.01067	1.00301	0.99864	0.92285
1386	0.9654	0.99153	1.01057	1.00258	0.99903	0.92278
1384	0.96557	0.99166	1.01057	1.00226	0.99955	0.9227
1382	0.96551	0.99157	1.00965	1.00114	1.00014	0.9226
1380	0.96539	0.99125	1.00934	1.00075	1.00029	0.92251
1378	0.96465	0.99044	1.00887	0.99967	1.00016	0.92239
1376	0.96448	0.99007	1.00926	0.99909	1.00001	0.92226
1374	0.96452	0.99016	1.00891	0.99855	0.99967	0.92213
1372	0.9655	0.99063	1.0093	0.99862	1.0006	0.92201
1370	0.96579	0.99038	1.00804	0.99862	1.00098	0.92192
1368	0.96577	0.98952	1.00756	0.9986	1.00119	0.92183
1366	0.96567	0.98859	1.00693	0.99823	1.00109	0.92172
1364	0.96478	0.98753	1.00608	0.99668	0.99985	0.92155
1362	0.96426	0.98704	1.00545	0.99532	0.99922	0.92135
1360	0.96308	0.98638	1.00453	0.99401	0.99861	0.92114
1358	0.96368	0.98671	1.00503	0.99432	0.99971	0.92094
1356	0.96359	0.98709	1.00509	0.99432	1.00043	0.92073
1354	0.96408	0.9869	1.00517	0.99397	1.00126	0.92051
1352	0.96259	0.98606	1.0043	0.99294	1.00046	0.92028
1350	0.96173	0.98488	1.00375	0.99208	0.99974	0.92002
1348	0.96038	0.98328	1.00238	0.99071	0.9985	0.91976
1346	0.96033	0.98302	1.00176	0.98995	0.99854	0.9195
1344	0.95977	0.98241	1.00071	0.98922	0.99808	0.91927
1342	0.95995	0.98298	1.00124	0.98961	0.99884	0.91901
1340	0.95931	0.98238	1.00112	0.98959	0.9987	0.91871
1338	0.95912	0.98227	1.00136	0.98921	0.99889	0.91839
1336	0.95885	0.98191	1.00065	0.98835	0.99909	0.91808
1334	0.9585	0.98194	1.00031	0.98771	0.99899	0.91779
1332	0.95862	0.98165	0.99998	0.98708	0.99904	0.91748
1330	0.95802	0.9813	0.99931	0.98612	0.99841	0.91713
1328	0.95733	0.9802	0.99853	0.98486	0.99806	0.91679
1326	0.95684	0.97921	0.99818	0.98421	0.99794	0.91645
1324	0.95622	0.97891	0.99784	0.98369	0.99743	0.91616
1322	0.95575	0.97867	0.99771	0.98378	0.99727	0.91585
1320	0.95489	0.97867	0.99705	0.9831	0.99703	0.91553
1318	0.95413	0.97776	0.99614	0.98268	0.99657	0.91519
1316	0.95353	0.97667	0.99571	0.9817	0.99637	0.91486
1314	0.95334	0.97675	0.99567	0.98107	0.99677	0.91454
1312	0.95298	0.9758	0.99533	0.97987	0.99626	0.91424
1310	0.95283	0.97536	0.99487	0.97903	0.9959	0.91388
1308	0.95186	0.97422	0.99354	0.97797	0.99503	0.91351
1306	0.95116	0.97383	0.99283	0.97752	0.99488	0.91312
1304	0.95076	0.9742	0.99283	0.97691	0.99553	0.91276
1302	0.94977	0.97308	0.99175	0.97563	0.99463	0.91244
1300	0.94941	0.97194	0.99081	0.97436	0.99453	0.9121
1298	0.94916	0.97139	0.99012	0.97391	0.99423	0.91173
1296	0.94963	0.97182	0.99061	0.97455	0.99495	0.91132
1294	0.9495	0.97201	0.99045	0.9747	0.99477	0.91093
1292	0.94844	0.97127	0.98961	0.9739	0.99397	0.91059
1290	0.94727	0.97028	0.98838	0.972	0.99363	0.91025
1288	0.94629	0.96963	0.98769	0.97083	0.99329	0.9099
1286	0.94585	0.96931	0.98769	0.97026	0.99324	0.90952
1284	0.94607	0.96987	0.98843	0.9701	0.99284	0.9091
1282	0.94568	0.97001	0.98834	0.9696	0.99223	0.90866
1280	0.945	0.96944	0.98702	0.96819	0.99187	0.90822
1278	0.94465	0.96825	0.98565	0.96725	0.99182	0.90779
1276	0.94476	0.96766	0.98522	0.96662	0.99214	0.90735
1274	0.94494	0.96741	0.98527	0.96611	0.99197	0.90689
1272	0.94451	0.96705	0.98523	0.96576	0.99166	0.90639
1270	0.94347	0.96598	0.98411	0.96452	0.99117	0.90588
1268	0.94223	0.96461	0.98257	0.96336	0.99054	0.90538
1266	0.94145	0.96426	0.98146	0.96231	0.9901	0.90487
1264	0.94101	0.96383	0.98113	0.96121	0.99023	0.90432
1262	0.94109	0.96403	0.98109	0.96108	0.99081	0.90373
1260	0.9406	0.96388	0.98044	0.95972	0.99088	0.90309
1258	0.94015	0.96341	0.97942	0.95921	0.9908	0.90241
1256	0.93963	0.963	0.97888	0.95832	0.99013	0.90169
1254	0.9389	0.96163	0.97805	0.95696	0.98929	0.90094
1252	0.93848	0.96062	0.97724	0.9556	0.9889	0.90017
1250	0.93735	0.95879	0.9756	0.95398	0.98795	0.89936
1248	0.9367	0.95864	0.97465	0.95297	0.9877	0.8985
1246	0.93586	0.95806	0.97432	0.95167	0.9872	0.8976
1244	0.93526	0.95761	0.97421	0.95054	0.98739	0.89666
1242	0.93449	0.95687	0.97375	0.94879	0.98716	0.89564
1240	0.93391	0.95573	0.97285	0.94742	0.98691	0.89455
1238	0.93324	0.95479	0.97134	0.94635	0.9858	0.89342
1236	0.93287	0.95422	0.9698	0.94519	0.98499	0.89228
1234	0.93223	0.95339	0.96879	0.94389	0.98442	0.89113
1232	0.93174	0.95243	0.96822	0.94195	0.98435	0.88994
1230	0.93048	0.95055	0.96666	0.93933	0.98343	0.88869
1228	0.9293	0.94854	0.96479	0.9366	0.9822	0.8874
1226	0.92727	0.9468	0.96211	0.93415	0.98059	0.88608
1224	0.9256	0.94547	0.96072	0.93281	0.97958	0.88474
1222	0.92452	0.94455	0.95998	0.9312	0.9795	0.88337
1220	0.9234	0.94355	0.95899	0.92903	0.97883	0.882
1218	0.92169	0.94206	0.95768	0.92626	0.97767	0.8806
1216	0.92004	0.94016	0.95518	0.92354	0.9759	0.8792
1214	0.91904	0.93885	0.95365	0.9219	0.97539	0.87776
1212	0.91825	0.93715	0.95187	0.92004	0.97438	0.87632
1210	0.91653	0.93552	0.95032	0.91697	0.97286	0.87486
1208	0.91461	0.93445	0.94872	0.91416	0.97142	0.87341
1206	0.91247	0.93284	0.94641	0.91086	0.96994	0.87196
1204	0.91024	0.93125	0.94405	0.90836	0.96911	0.87054
1202	0.90863	0.92873	0.94068	0.90563	0.96783	0.86913
1200	0.90772	0.92724	0.93818	0.90362	0.96713	0.86772
1198	0.90657	0.92501	0.93546	0.90125	0.96562	0.86634
1196	0.905	0.92313	0.93323	0.89878	0.96436	0.86503
1194	0.90273	0.92094	0.93063	0.89614	0.96272	0.86381
1192	0.9	0.9185	0.92819	0.89319	0.9606	0.86265
1190	0.89762	0.91632	0.92543	0.89066	0.95846	0.86151
1188	0.89519	0.91366	0.92196	0.88765	0.95562	0.86043
1186	0.89287	0.91092	0.91844	0.88485	0.95317	0.85943
1184	0.89012	0.90843	0.9151	0.88263	0.95057	0.85849
1182	0.8869	0.9058	0.91216	0.88073	0.94812	0.85759
1180	0.88439	0.90374	0.90948	0.87916	0.94612	0.85675
1178	0.88193	0.90142	0.90684	0.87742	0.94403	0.85597
1176	0.88022	0.89999	0.9044	0.87566	0.94213	0.85526
1174	0.87896	0.89847	0.90244	0.87469	0.94041	0.85463
1172	0.877	0.89686	0.90036	0.87314	0.93824	0.85405
1170	0.87476	0.89507	0.89833	0.87238	0.93626	0.85352
1168	0.87194	0.89314	0.89638	0.8711	0.9344	0.85299
1166	0.8703	0.89192	0.89525	0.8706	0.93283	0.85252
1164	0.86901	0.8914	0.89444	0.87048	0.93211	0.85211
1162	0.86765	0.89055	0.89329	0.8702	0.93076	0.85174
1160	0.86667	0.88986	0.89266	0.87048	0.92983	0.85141
1158	0.86565	0.88915	0.89181	0.87093	0.92899	0.85111
1156	0.86521	0.88904	0.89139	0.87162	0.92827	0.85083
1154	0.86442	0.88887	0.89036	0.87201	0.92742	0.85056
1152	0.86383	0.88886	0.88951	0.87255	0.92654	0.85032
1150	0.86295	0.88879	0.88892	0.87272	0.92591	0.85009
1148	0.86284	0.88884	0.8888	0.87357	0.92548	0.8499
1146	0.86295	0.88925	0.88962	0.8749	0.92534	0.84972
1144	0.86347	0.8901	0.8904	0.87612	0.92532	0.84955
1142	0.86388	0.89127	0.89146	0.8772	0.92555	0.84935
1140	0.86381	0.89152	0.89139	0.8771	0.92515	0.84914
1138	0.86393	0.89199	0.89211	0.87747	0.92518	0.8489
1136	0.86439	0.89229	0.89293	0.87791	0.92508	0.84864
1134	0.86515	0.89336	0.89435	0.87903	0.92575	0.84835
1132	0.86579	0.8938	0.89507	0.8796	0.92592	0.84802
1130	0.86659	0.89424	0.8959	0.88024	0.9263	0.84766
1128	0.86687	0.89432	0.89573	0.88014	0.92591	0.84726
1126	0.86721	0.89456	0.8958	0.88012	0.92546	0.84683
1124	0.86735	0.89482	0.89587	0.87981	0.92528	0.84636
1122	0.86789	0.89568	0.897	0.88005	0.92607	0.84588
1120	0.8685	0.8963	0.89781	0.88056	0.92681	0.84536
1118	0.86898	0.89693	0.89841	0.88061	0.92714	0.84481
1116	0.86962	0.89746	0.89852	0.88087	0.92745	0.84422
1114	0.87002	0.89785	0.89871	0.8809	0.92753	0.84359
1112	0.8707	0.89841	0.89891	0.88099	0.92758	0.84289
1110	0.87106	0.89841	0.89879	0.88054	0.92703	0.84217
1108	0.871	0.89865	0.89853	0.87989	0.92661	0.84143
1106	0.87072	0.89851	0.89846	0.87951	0.92614	0.84063
1104	0.87124	0.89885	0.89882	0.87969	0.92697	0.8398
1102	0.87157	0.89926	0.8992	0.87982	0.92799	0.83892
1100	0.87206	0.8999	0.8991	0.87992	0.92832	0.83804
1098	0.8721	0.90001	0.89877	0.87958	0.92801	0.83713
1096	0.87228	0.90027	0.89866	0.87954	0.92768	0.83617
1094	0.87268	0.90028	0.89863	0.87922	0.92762	0.83517
1092	0.87366	0.90147	0.89917	0.87978	0.92813	0.83414
1090	0.87376	0.90184	0.899	0.87957	0.92764	0.8331
1088	0.87425	0.90273	0.89936	0.87989	0.9277	0.83203
1086	0.87401	0.90263	0.89904	0.87948	0.92741	0.83092
1084	0.87428	0.903	0.89926	0.8794	0.92758	0.82977
1082	0.87427	0.90322	0.89921	0.87914	0.92773	0.82858
1080	0.87455	0.90384	0.89955	0.87881	0.92783	0.82737
1078	0.87467	0.90435	0.89935	0.87839	0.92757	0.82611
1076	0.87484	0.90458	0.89881	0.87785	0.92702	0.82482
1074	0.87515	0.90505	0.89853	0.87765	0.92722	0.82347
1072	0.87562	0.90564	0.89863	0.87747	0.92735	0.82203
1070	0.87629	0.90669	0.89926	0.8775	0.92833	0.82054
1068	0.87665	0.90712	0.89954	0.87732	0.92858	0.819
1066	0.87703	0.90731	0.89923	0.87689	0.92819	0.81743
1064	0.87721	0.90689	0.89828	0.87607	0.92734	0.81578
1062	0.87746	0.90692	0.89759	0.87553	0.92648	0.81405
1060	0.87786	0.90757	0.89716	0.87556	0.92651	0.8122
1058	0.8787	0.90813	0.89736	0.87559	0.92713	0.81026
1056	0.87951	0.90894	0.89754	0.87532	0.92755	0.80824
1054	0.8802	0.90934	0.89765	0.87472	0.92779	0.80615
1052	0.88096	0.90935	0.89756	0.87433	0.92752	0.80397
1050	0.88161	0.90998	0.89738	0.87374	0.92728	0.80169
1048	0.88194	0.91001	0.89676	0.873	0.92653	0.79929
1046	0.88201	0.91031	0.89615	0.87172	0.92576	0.79678
1044	0.88151	0.90936	0.89482	0.87015	0.9245	0.7942
1042	0.88141	0.90867	0.8935	0.86866	0.9238	0.79153
1040	0.8814	0.90809	0.89234	0.8672	0.92303	0.78876
1038	0.88133	0.90806	0.89164	0.8661	0.9224	0.78587
1036	0.88115	0.90799	0.89057	0.86461	0.92099	0.78289
1034	0.88112	0.90772	0.88986	0.86335	0.91965	0.77984
1032	0.88052	0.90684	0.88828	0.86123	0.91759	0.77674
1030	0.87992	0.90558	0.88654	0.8587	0.91614	0.77358
1028	0.8786	0.90442	0.88415	0.85571	0.91396	0.77034
1026	0.8782	0.90377	0.88265	0.85333	0.91226	0.76704
1024	0.87774	0.90312	0.8809	0.85141	0.90996	0.76371
1022	0.87747	0.90216	0.87901	0.84925	0.90775	0.76035
1020	0.87631	0.90092	0.87637	0.84659	0.90494	0.75698
1018	0.8752	0.89918	0.87363	0.8437	0.902	0.75358
1016	0.87368	0.8971	0.87069	0.8405	0.89832	0.75019
1014	0.87218	0.89519	0.86813	0.83748	0.89486	0.74682
1012	0.87072	0.8934	0.86482	0.83347	0.89089	0.74353
1010	0.86847	0.89088	0.86076	0.829	0.88626	0.74029
1008	0.86623	0.88788	0.85628	0.82445	0.88127	0.73708
1006	0.86369	0.88447	0.85188	0.81996	0.87621	0.7339
1004	0.86148	0.88153	0.8474	0.81551	0.87079	0.73075
1002	0.85944	0.8787	0.8433	0.81064	0.86512	0.72764
1000	0.85671	0.87575	0.83867	0.80577	0.85927	0.72462
998	0.85364	0.87218	0.83381	0.80005	0.85312	0.72169
996	0.85081	0.86884	0.8282	0.79495	0.84742	0.71887
994	0.84748	0.86486	0.82231	0.78972	0.84061	0.71614
992	0.84479	0.8614	0.81713	0.78523	0.8347	0.71348
990	0.84146	0.85787	0.81128	0.78005	0.82818	0.71089
988	0.83793	0.85424	0.80553	0.77475	0.82169	0.70839
986	0.83421	0.85069	0.79898	0.769	0.81503	0.70594
984	0.82976	0.84603	0.79238	0.76357	0.80796	0.70354
982	0.82586	0.84126	0.7858	0.7582	0.80142	0.70117
980	0.82166	0.83682	0.7794	0.75355	0.79498	0.69886
978	0.81724	0.83241	0.77296	0.74837	0.7886	0.69658
976	0.8121	0.82813	0.76658	0.74348	0.78245	0.69434
974	0.80718	0.82395	0.76021	0.7388	0.77653	0.69209
972	0.802	0.81985	0.75325	0.73466	0.77104	0.68987
970	0.79856	0.81742	0.74782	0.73212	0.76749	0.68764
968	0.794	0.81448	0.74183	0.72884	0.76359	0.68541
966	0.78972	0.81215	0.73699	0.72642	0.76026	0.68314
964	0.78488	0.80941	0.73219	0.7238	0.75706	0.68082
962	0.78078	0.80753	0.72796	0.72192	0.75461	0.67847
960	0.77759	0.80618	0.7238	0.7201	0.75298	0.67608
958	0.77499	0.80575	0.72019	0.719	0.75162	0.67366
956	0.77191	0.80439	0.71599	0.7171	0.74949	0.67122
954	0.76944	0.80416	0.71244	0.71592	0.74796	0.66873
952	0.76678	0.80353	0.70891	0.7138	0.74675	0.6662
950	0.76603	0.80387	0.70612	0.71229	0.74623	0.66362
948	0.76488	0.80353	0.70301	0.70951	0.74533	0.66101
946	0.7647	0.80361	0.70009	0.70741	0.74395	0.65839
944	0.76411	0.80295	0.69602	0.70462	0.74188	0.65577
942	0.76373	0.8028	0.69164	0.70146	0.7396	0.65314
940	0.76428	0.8025	0.68732	0.69816	0.7379	0.65048
938	0.76418	0.80173	0.68219	0.69335	0.73548	0.64777
936	0.76446	0.79995	0.67627	0.68834	0.73256	0.64501
934	0.76393	0.79763	0.66866	0.68192	0.72836	0.64219
932	0.76352	0.79489	0.66026	0.67578	0.72393	0.63933
930	0.76344	0.79153	0.65076	0.66924	0.7191	0.63641
928	0.76253	0.78735	0.64075	0.66219	0.71442	0.63342
926	0.76106	0.78199	0.62974	0.65421	0.70943	0.63035
924	0.75848	0.77662	0.61919	0.64716	0.70464	0.62721
922	0.75527	0.76964	0.60665	0.63923	0.7	0.62398
920	0.7516	0.76226	0.59426	0.63178	0.69558	0.62092
918	0.74749	0.75417	0.58157	0.62501	0.69178	0.6177
916	0.7432	0.74685	0.56888	0.61983	0.68904	0.61424
914	0.73812	0.73928	0.55671	0.61569	0.68738	0.61063
912	0.73176	0.73232	0.54482	0.61241	0.68665	0.60682
910	0.72541	0.72549	0.53434	0.61004	0.68687	0.60278
908	0.71805	0.71921	0.52477	0.60907	0.68798	0.59845
906	0.71173	0.71353	0.51694	0.60946	0.69078	0.59388
904	0.70568	0.70996	0.5108	0.61103	0.69454	0.58906
902	0.69975	0.70791	0.50623	0.61377	0.69993	0.58403
900	0.69496	0.70722	0.50338	0.61746	0.70575	0.57878
898	0.6897	0.70831	0.50192	0.62243	0.71273	0.57338
896	0.68674	0.71191	0.50198	0.62838	0.72096	0.56788
894	0.68493	0.71746	0.50301	0.63434	0.72955	0.56237
892	0.68507	0.72511	0.50513	0.6405	0.73939	0.55692
890	0.6678	0.71099	0.50257	0.64365	0.74414	0.55158
888	0.6689	0.7225	0.5091	0.65372	0.75625	0.54642
886	0.67263	0.73525	0.51427	0.66015	0.76698	0.54145
884	0.68238	0.75384	0.52147	0.66491	0.77765	0.53669
882	0.6911	0.7665	0.52459	0.6672	0.78378	0.53213
880	0.70247	0.78533	0.52642	0.66906	0.7928	0.52775
878	0.71539	0.7972	0.52449	0.66727	0.79628	0.52356
876	0.72869	0.81106	0.52055	0.66175	0.80075	0.51953
874	0.74296	0.82212	0.51357	0.65244	0.80228	0.51565
872	0.75617	0.82933	0.50453	0.64011	0.79994	0.51189
870	0.76865	0.83496	0.49175	0.62563	0.79604	0.50824
868	0.7793	0.83723	0.47648	0.60872	0.78689	0.50467
866	0.79031	0.83833	0.45967	0.59137	0.77875	0.50123
864	0.7992	0.83608	0.44159	0.57445	0.76731	0.49791
862	0.80597	0.83015	0.42404	0.55902	0.75518	0.49478
860	0.80903	0.81939	0.40684	0.54639	0.74044	0.49185
858	0.8095	0.80716	0.39433	0.53946	0.72826	0.48888
856	0.8072	0.78934	0.38347	0.5365	0.71469	0.48622
854	0.80126	0.7684	0.37939	0.53983	0.70337	0.48399
852	0.79242	0.74669	0.38157	0.54782	0.69525	0.48213
850	0.77832	0.72813	0.38951	0.55892	0.69097	0.48078
848	0.761	0.71696	0.40212	0.57336	0.6927	0.47998
846	0.73957	0.71222	0.41762	0.58914	0.69808	0.47983
844	0.71735	0.71429	0.43566	0.60624	0.70761	0.48029
842	0.69659	0.72276	0.45456	0.62273	0.7198	0.48142
840	0.68082	0.73776	0.47376	0.63782	0.73507	0.48323
838	0.67171	0.7567	0.49094	0.64911	0.75113	0.48575
836	0.67046	0.77676	0.50446	0.65653	0.76612	0.48893
834	0.67655	0.80175	0.51609	0.66167	0.78138	0.49273
832	0.68972	0.82704	0.52441	0.66452	0.79499	0.49706
830	0.70817	0.85113	0.52946	0.66568	0.80617	0.50187
828	0.73027	0.87044	0.53212	0.66561	0.81374	0.50712
826	0.75558	0.88576	0.53372	0.66522	0.81868	0.51274
824	0.78188	0.89691	0.53459	0.66364	0.81996	0.5187
822	0.80764	0.90567	0.53515	0.66106	0.81856	0.52498
820	0.83085	0.91343	0.53514	0.65778	0.8146	0.53152
818	0.85008	0.91971	0.53493	0.65343	0.80821	0.5384
816	0.86539	0.92432	0.53406	0.64872	0.79965	0.5456
814	0.87589	0.92693	0.53247	0.6432	0.7892	0.55314
812	0.88534	0.92718	0.52942	0.63623	0.77545	0.561
810	0.8917	0.92524	0.52543	0.62852	0.75987	0.5692
808	0.8963	0.92039	0.52066	0.62021	0.74306	0.57774
806	0.89896	0.91409	0.5156	0.61192	0.7255	0.58664
804	0.89949	0.90565	0.51032	0.60309	0.70781	0.59586
802	0.89744	0.8957	0.50455	0.59367	0.68997	0.60539
800	0.89273	0.88446	0.49826	0.58371	0.67287	0.61516
798	0.88611	0.87254	0.49178	0.573	0.65647	0.62514
796	0.87695	0.85936	0.48422	0.56164	0.64076	0.63529
794	0.86602	0.84505	0.47622	0.54943	0.62601	0.64558
792	0.85414	0.82955	0.46695	0.53624	0.61276	0.65598
790	0.84318	0.81543	0.45874	0.52389	0.60228	0.66643
788	0.82973	0.79863	0.44843	0.50883	0.59251	0.67687
786	0.81551	0.78108	0.43737	0.49283	0.58515	0.68725
784	0.79966	0.76158	0.42504	0.47506	0.57955	0.6975
782	0.78281	0.7406	0.41141	0.45613	0.57664	0.70762
780	0.76444	0.71789	0.39651	0.4356	0.57623	0.71751
778	0.74517	0.69362	0.38026	0.41378	0.5788	0.72717
776	0.72532	0.66832	0.36319	0.39096	0.58461	0.73651
774	0.70423	0.6411	0.34509	0.36685	0.59302	0.74552
772	0.68116	0.61202	0.32595	0.34166	0.60409	0.75416
770	0.65581	0.58059	0.30551	0.31508	0.61719	0.7624
768	0.63161	0.55025	0.28644	0.29065	0.63162	0.77019
766	0.60265	0.51436	0.26442	0.26304	0.64837	0.77753
764	0.57141	0.47615	0.24199	0.23547	0.667	0.78437
762	0.53758	0.43546	0.21906	0.2086	0.68659	0.7907
760	0.50107	0.3934	0.19647	0.18343	0.70731	0.79651
758	0.46194	0.34963	0.17441	0.16076	0.72858	0.80182
756	0.42035	0.30559	0.1539	0.14195	0.74926	0.80659
754	0.3773	0.26245	0.13563	0.12806	0.76929	0.8108
752	0.33282	0.22134	0.12043	0.12032	0.78871	0.81449
750	0.28822	0.18434	0.10937	0.11974	0.80659	0.81766
748	0.24485	0.15316	0.10342	0.12715	0.82365	0.82031
746	0.20833	0.13201	0.10342	0.14136	0.83752	0.82243
744	0.17299	0.11819	0.11028	0.16564	0.85214	0.824
742	0.14495	0.11584	0.12541	0.19911	0.86566	0.82503
740	0.12705	0.12584	0.14862	0.23999	0.87769	0.82555
738	0.12095	0.14827	0.17975	0.28714	0.88788	0.82557
736	0.12807	0.18225	0.21761	0.33829	0.89675	0.82513
734	0.14888	0.22715	0.26206	0.39305	0.90442	0.8242
732	0.18213	0.27971	0.31059	0.44817	0.91113	0.82279
730	0.22653	0.33803	0.36217	0.50252	0.917	0.82092
728	0.27989	0.39952	0.41482	0.5546	0.92223	0.81859
726	0.33879	0.46105	0.46632	0.60279	0.92712	0.81579
724	0.40078	0.52111	0.51547	0.64679	0.93117	0.81256
722	0.45688	0.5723	0.55669	0.68229	0.93435	0.80891
720	0.51768	0.6254	0.59881	0.71763	0.93753	0.80488
718	0.57537	0.67386	0.6365	0.74805	0.94032	0.80051
716	0.62854	0.71751	0.66998	0.77427	0.94298	0.79578
714	0.6763	0.75533	0.69841	0.79583	0.94456	0.7907
712	0.71876	0.78815	0.7224	0.81398	0.94541	0.78526
710	0.75636	0.8166	0.74296	0.82954	0.94663	0.77945
708	0.78914	0.84132	0.76016	0.84199	0.94713	0.77329
706	0.8178	0.86273	0.77489	0.85175	0.94786	0.76683
704	0.84192	0.88064	0.78612	0.85848	0.94713	0.76006
702	0.86206	0.89578	0.7949	0.86334	0.94635	0.753
700	0.87713	0.90677	0.80022	0.86556	0.94455	0.74565
698	0.89106	0.9163	0.80469	0.8666	0.94244	0.73804
696	0.90161	0.92286	0.80618	0.86405	0.93906	0.73016
694	0.90967	0.92691	0.80617	0.85929	0.93522	0.72203
692	0.91537	0.92904	0.80387	0.85252	0.93052	0.71367
690	0.9194	0.92858	0.79981	0.84396	0.92499	0.7051
688	0.92117	0.92605	0.79414	0.83461	0.91929	0.69634
686	0.92036	0.92055	0.7866	0.82355	0.9125	0.68739
684	0.91712	0.91317	0.77811	0.81361	0.90516	0.67834
682	0.91089	0.90357	0.76892	0.8047	0.89639	0.66918
680	0.902	0.893	0.75999	0.79811	0.88673	0.65997
678	0.8918	0.88306	0.75286	0.79399	0.87776	0.65072
676	0.8812	0.87505	0.74789	0.79227	0.86905	0.64146
674	0.87106	0.86914	0.74501	0.79239	0.8609	0.6322
672	0.86252	0.86568	0.7437	0.79398	0.85316	0.62301
670	0.85595	0.86419	0.74405	0.79632	0.84613	0.61391
668	0.85206	0.86492	0.74528	0.79874	0.83938	0.60492
666	0.85016	0.86708	0.74701	0.80073	0.83301	0.59609
664	0.85061	0.87013	0.74882	0.80184	0.82678	0.58746
662	0.85276	0.87311	0.74953	0.80174	0.82091	0.57902
660	0.85568	0.87616	0.7502	0.80092	0.81501	0.57079
658	0.85879	0.87794	0.74938	0.79901	0.80865	0.56277
656	0.86114	0.87882	0.74765	0.79589	0.8018	0.555
654	0.86324	0.87883	0.74529	0.79245	0.79553	0.54749
652	0.86417	0.87773	0.74113	0.78739	0.78795	0.54027
650	0.86455	0.87604	0.73678	0.78243	0.78099	0.53337
648	0.86351	0.87347	0.73174	0.77655	0.77332	0.52683
646	0.86142	0.86949	0.72616	0.76996	0.76534	0.52064
644	0.85868	0.86531	0.72005	0.76317	0.75757	0.51481
642	0.85487	0.86054	0.7135	0.75609	0.74976	0.50933
640	0.85126	0.85583	0.70659	0.74897	0.74242	0.50424
638	0.84689	0.85048	0.69904	0.74112	0.73494	0.49953
636	0.84226	0.84412	0.69102	0.73234	0.72741	0.49521
634	0.83654	0.83691	0.6819	0.72256	0.7197	0.49129
632	0.83076	0.82959	0.67355	0.71325	0.71306	0.48777
630	0.82404	0.82143	0.66376	0.70254	0.70589	0.48463
628	0.81686	0.81269	0.6533	0.69137	0.69898	0.48188
626	0.80893	0.80376	0.64253	0.67958	0.69217	0.47949
624	0.80034	0.79417	0.6312	0.66733	0.68551	0.47747
622	0.79188	0.78444	0.61965	0.65484	0.67925	0.47574
620	0.78295	0.7739	0.60726	0.64213	0.67329	0.47432
618	0.77343	0.76243	0.59455	0.62904	0.66726	0.47319
616	0.76312	0.75021	0.58143	0.61522	0.66143	0.47232
614	0.75222	0.73753	0.56804	0.6014	0.65559	0.47169
612	0.74081	0.72465	0.55444	0.58754	0.65021	0.47129
610	0.7287	0.71167	0.54075	0.57425	0.64502	0.47108
608	0.71759	0.69982	0.52865	0.5629	0.64065	0.47103
606	0.70476	0.68646	0.51535	0.55063	0.63602	0.4711
604	0.69174	0.67336	0.50234	0.53948	0.63217	0.47126
602	0.67846	0.66057	0.48957	0.52894	0.62829	0.47151
600	0.66537	0.64861	0.47751	0.51931	0.62492	0.4718
598	0.65273	0.63709	0.46633	0.51077	0.62192	0.47212
596	0.64049	0.62599	0.45562	0.50267	0.61891	0.47244
594	0.62872	0.61582	0.44574	0.49551	0.61641	0.47274
592	0.61741	0.60644	0.43658	0.48894	0.61396	0.47299
590	0.60707	0.59815	0.42825	0.48293	0.612	0.47318
588	0.59756	0.59052	0.42053	0.47727	0.61038	0.47327
586	0.5899	0.58432	0.41423	0.4725	0.60927	0.47326
584	0.58188	0.5779	0.40747	0.46714	0.60796	0.47315
582	0.57478	0.57227	0.40126	0.46199	0.60714	0.47293
580	0.56833	0.56725	0.39511	0.45642	0.60634	0.47257
578	0.56248	0.5621	0.3889	0.45035	0.60548	0.47207
576	0.55714	0.55714	0.38257	0.44368	0.60472	0.47144
574	0.55239	0.55191	0.37606	0.43646	0.60396	0.47067
572	0.54771	0.5467	0.36916	0.42877	0.60336	0.46974
570	0.54244	0.54068	0.36152	0.42011	0.60244	0.46868
568	0.53678	0.53423	0.35347	0.41102	0.60123	0.46747
566	0.53065	0.52696	0.34465	0.40143	0.59991	0.46611
564	0.52485	0.51997	0.33671	0.39271	0.59873	0.4646
562	0.51798	0.51161	0.32769	0.38292	0.59726	0.46296
560	0.5104	0.50261	0.31858	0.37303	0.5957	0.4612
558	0.50202	0.49327	0.3095	0.36328	0.59428	0.45933
556	0.49301	0.48388	0.30075	0.35396	0.5927	0.45735
554	0.48379	0.47453	0.29239	0.34519	0.59144	0.45525
552	0.47448	0.46532	0.2846	0.33705	0.58995	0.45306
550	0.4653	0.4564	0.27745	0.32995	0.58874	0.45075
548	0.45613	0.44782	0.27108	0.32371	0.58736	0.44833
546	0.44766	0.44002	0.26578	0.31875	0.58641	0.4458
544	0.43955	0.43292	0.26128	0.31487	0.58527	0.44318
542	0.43223	0.42699	0.258	0.3123	0.58449	0.44045
540	0.42662	0.42255	0.25581	0.3109	0.58353	0.43763
538	0.42135	0.41873	0.2544	0.31039	0.58242	0.4347
536	0.41736	0.41636	0.25405	0.31078	0.58163	0.43169
534	0.41446	0.41517	0.25462	0.31224	0.58061	0.4286
532	0.41286	0.41508	0.25601	0.31444	0.57951	0.42542
530	0.41263	0.41599	0.25808	0.31745	0.57862	0.42217
528	0.41347	0.41797	0.26067	0.32094	0.57758	0.41883
526	0.41557	0.42062	0.26354	0.32477	0.57635	0.41544
524	0.4184	0.42418	0.26664	0.32867	0.57513	0.412
522	0.42191	0.42808	0.26976	0.33236	0.57378	0.4085
520	0.42597	0.43238	0.27304	0.33615	0.57211	0.40496
518	0.42971	0.43631	0.27568	0.33926	0.57024	0.40138
516	0.43398	0.44058	0.27837	0.34241	0.56776	0.39777
514	0.43883	0.44527	0.28078	0.34529	0.56544	0.39415
512	0.44351	0.44959	0.28283	0.34764	0.56286	0.39053
510	0.44821	0.45368	0.28437	0.34952	0.56018	0.38689
508	0.45236	0.45745	0.28545	0.35082	0.55729	0.38326
506	0.45645	0.4608	0.28611	0.3516	0.55433	0.37963
504	0.46011	0.4637	0.28614	0.35186	0.55108	0.37602
502	0.46352	0.46612	0.28572	0.35164	0.54805	0.37244
500	0.46607	0.46802	0.28468	0.35094	0.54462	0.36889
498	0.46822	0.46962	0.28318	0.34963	0.54134	0.36537
496	0.46967	0.47054	0.28153	0.34821	0.53832	0.36187
494	0.47121	0.47144	0.27947	0.34622	0.53522	0.35841
492	0.4723	0.47179	0.2771	0.344	0.53229	0.35499
490	0.47306	0.47193	0.27439	0.34158	0.52942	0.35161
488	0.47317	0.47141	0.2714	0.33887	0.52657	0.3483
486	0.47299	0.47053	0.26832	0.33611	0.52378	0.34505
484	0.47228	0.46936	0.26509	0.33288	0.52131	0.34187
482	0.47166	0.46838	0.26193	0.3298	0.51896	0.33874
480	0.47056	0.46703	0.25865	0.32674	0.51677	0.3357
478	0.46944	0.46575	0.25548	0.32419	0.51475	0.33272
476	0.46795	0.46434	0.25239	0.3217	0.51296	0.32982
474	0.46627	0.46253	0.24919	0.31886	0.5109	0.327
472	0.46492	0.46132	0.24666	0.31656	0.50953	0.32425
470	0.46348	0.45966	0.24387	0.31404	0.50782	0.32157
468	0.46205	0.45804	0.24118	0.31174	0.50648	0.31896
466	0.4604	0.45621	0.2384	0.30937	0.50468	0.31641
464	0.4587	0.45452	0.23585	0.30707	0.50298	0.31392
462	0.45716	0.45306	0.23344	0.30507	0.5016	0.31147
460	0.45582	0.45194	0.23115	0.30326	0.50048	0.30906
458	0.45479	0.45086	0.22882	0.30144	0.49926	0.3067
456	0.45382	0.44964	0.22655	0.29959	0.49805	0.30439
454	0.4527	0.44839	0.22436	0.29773	0.49654	0.30213
452	0.45125	0.44711	0.22208	0.29587	0.49521	0.29989
450	0.45025	0.44628	0.22012	0.29433	0.4941	0.29764
448	0.44908	0.44526	0.21778	0.29249	0.49259	0.29539
446	0.44811	0.44441	0.21539	0.2907	0.49112	0.29313
444	0.44711	0.44344	0.21309	0.28894	0.4896	0.29087
442	0.44624	0.4427	0.21078	0.28725	0.48839	0.28861
440	0.44533	0.44163	0.20841	0.28543	0.48697	0.28634
438	0.44455	0.44085	0.206	0.28365	0.48575	0.28406
436	0.44383	0.44007	0.20349	0.28191	0.4845	0.28176
434	0.44309	0.43925	0.20095	0.27997	0.48318	0.27946
432	0.44235	0.4384	0.19833	0.27795	0.48173	0.27713
430	0.44162	0.43758	0.1957	0.27573	0.48016	0.27478
428	0.44104	0.43691	0.19324	0.27378	0.47907	0.27253
426	0.44052	0.43618	0.19102	0.27196	0.47777	0.27022
424	0.44031	0.43568	0.18875	0.27024	0.47676	0.26786
422	0.43982	0.43515	0.18649	0.26857	0.47557	0.26545
420	0.43907	0.43461	0.18411	0.26687	0.47428	0.26299
418	0.43851	0.4341	0.18193	0.26511	0.47289	0.26049
416	0.43791	0.43346	0.17999	0.26338	0.47136	0.25797
414	0.43764	0.4328	0.17835	0.26179	0.46997	0.25546
412	0.43704	0.43208	0.17673	0.26021	0.46852	0.25287
410	0.43648	0.43147	0.1752	0.25871	0.46733	0.25014
408	0.43594	0.43092	0.17359	0.25725	0.466	0.24748
406	0.43541	0.43013	0.1719	0.25559	0.46472	0.24494
404	0.43497	0.42931	0.17028	0.25404	0.46337	0.2424
402	0.43394	0.42815	0.16831	0.25208	0.46161	0.23977
400	0.43318	0.42722	0.16636	0.25015	0.46004	0.23691

## Sheet: Sheet2
Fig.3d
lambda	0	260	280	300	320
900	0.93282	0.84495	0.93635	0.89183	0.95707
898	0.93032	0.83779	0.93681	0.88338	0.95045
896	0.9443	0.83928	0.95095	0.89354	0.95568
894	0.95137	0.84476	0.9564	0.90422	0.96234
892	0.95766	0.85032	0.9473	0.90264	0.97244
890	0.94934	0.84614	0.94288	0.8952	0.96475
888	0.94598	0.8505	0.94926	0.89502	0.96464
886	0.93983	0.84957	0.94939	0.89298	0.95734
884	0.93678	0.84767	0.94237	0.88959	0.95145
882	0.94086	0.84317	0.93812	0.88684	0.95148
880	0.94164	0.84666	0.93882	0.88476	0.9593
878	0.9431	0.84541	0.94273	0.88659	0.96617
876	0.94784	0.85069	0.94702	0.89117	0.96909
874	0.94726	0.84988	0.95218	0.89311	0.97506
872	0.95028	0.8511	0.95466	0.89338	0.97817
870	0.94723	0.847	0.94941	0.88774	0.98063
868	0.94438	0.84398	0.94732	0.88653	0.9799
866	0.94506	0.84138	0.94845	0.88587	0.9826
864	0.94381	0.84032	0.94598	0.88149	0.98077
862	0.94066	0.83713	0.94466	0.87794	0.98403
860	0.93721	0.83482	0.9433	0.87546	0.98447
858	0.93634	0.83252	0.94219	0.87403	0.98632
856	0.93442	0.83005	0.94235	0.87249	0.98584
854	0.93536	0.83022	0.94133	0.87253	0.98713
852	0.93714	0.82988	0.94157	0.87215	0.99047
850	0.93336	0.82752	0.94056	0.87141	0.99234
848	0.93277	0.8274	0.93988	0.86983	0.99361
846	0.92949	0.82438	0.93804	0.86672	0.99227
844	0.92626	0.82029	0.93804	0.86393	0.9909
842	0.92536	0.81907	0.93777	0.86289	0.99191
840	0.92311	0.81821	0.93721	0.86199	0.99155
838	0.92002	0.81609	0.93584	0.86042	0.99164
836	0.91638	0.81405	0.93412	0.85814	0.99179
834	0.91158	0.81049	0.93349	0.85647	0.99083
832	0.90747	0.80789	0.93212	0.85491	0.98975
830	0.90325	0.80637	0.92932	0.85315	0.98638
828	0.89761	0.80347	0.9272	0.85094	0.98297
826	0.89233	0.80189	0.92428	0.84833	0.97812
824	0.88794	0.8015	0.92261	0.84654	0.97459
822	0.8811	0.80097	0.92019	0.84359	0.96855
820	0.87539	0.80065	0.91839	0.84094	0.96371
818	0.8688	0.79978	0.91468	0.83827	0.95681
816	0.86224	0.79899	0.91154	0.83448	0.94939
814	0.85695	0.80073	0.90704	0.83126	0.94152
812	0.85111	0.80235	0.90424	0.82798	0.93505
810	0.84694	0.8049	0.90144	0.825	0.92953
808	0.84414	0.80666	0.89874	0.82166	0.92517
806	0.84254	0.80897	0.89748	0.81889	0.92253
804	0.84258	0.81112	0.89565	0.81632	0.92113
802	0.84445	0.81272	0.89452	0.8137	0.92028
800	0.84753	0.81407	0.89344	0.81121	0.92109
798	0.85255	0.81516	0.89216	0.80874	0.92318
796	0.85836	0.81641	0.89138	0.80667	0.9271
794	0.8644	0.81644	0.89195	0.80586	0.93177
792	0.87027	0.81612	0.89227	0.8051	0.93773
790	0.87696	0.81515	0.89422	0.8059	0.94424
788	0.88122	0.81228	0.8949	0.80525	0.95003
786	0.88545	0.80856	0.8958	0.80583	0.95336
784	0.88627	0.80256	0.89527	0.80577	0.95455
782	0.88609	0.79641	0.89436	0.80541	0.95297
780	0.8841	0.78906	0.89287	0.80435	0.94915
778	0.88086	0.78164	0.89085	0.80225	0.94361
776	0.87482	0.7719	0.88738	0.79863	0.93457
774	0.86791	0.76106	0.88239	0.79436	0.92276
772	0.85839	0.7488	0.87589	0.78862	0.90683
770	0.84759	0.7357	0.86742	0.78173	0.88677
768	0.8344	0.72106	0.85613	0.77201	0.86164
766	0.81925	0.70551	0.8437	0.76079	0.83374
764	0.80196	0.68781	0.82811	0.74677	0.8025
762	0.78115	0.66845	0.80906	0.73028	0.77184
760	0.75679	0.6471	0.78521	0.71099	0.74484
758	0.72863	0.62444	0.75592	0.68893	0.72465
756	0.70007	0.60269	0.72539	0.66838	0.71456
754	0.66464	0.57817	0.68665	0.64571	0.71133
752	0.62537	0.55336	0.64498	0.62693	0.7164
750	0.58154	0.52919	0.60262	0.6144	0.72961
748	0.53533	0.50693	0.56455	0.61072	0.75058
746	0.48931	0.48859	0.53554	0.61762	0.77863
744	0.44759	0.47603	0.52029	0.63416	0.81028
742	0.41455	0.47287	0.52288	0.66243	0.84646
740	0.39536	0.47888	0.54085	0.69778	0.87943
738	0.39383	0.49558	0.57401	0.7381	0.90882
736	0.41047	0.52194	0.61775	0.78025	0.93113
734	0.44501	0.55756	0.66901	0.82168	0.94739
732	0.4883	0.59498	0.71538	0.85542	0.9578
730	0.54693	0.64079	0.76503	0.88914	0.96661
728	0.61082	0.6881	0.80881	0.916	0.97318
726	0.67502	0.734	0.84526	0.93626	0.9768
724	0.73526	0.77758	0.87443	0.95013	0.97946
722	0.78905	0.81594	0.897	0.95882	0.98116
720	0.83474	0.84876	0.91509	0.96526	0.98214
718	0.873	0.87613	0.92754	0.96771	0.98225
716	0.9029	0.89811	0.93643	0.96786	0.9819
714	0.92591	0.91499	0.94317	0.96706	0.98108
712	0.94333	0.92833	0.94811	0.9658	0.97999
710	0.95623	0.93827	0.9518	0.96498	0.97869
708	0.96741	0.94664	0.95473	0.96239	0.97782
706	0.97617	0.9523	0.95668	0.95882	0.97655
704	0.98229	0.95524	0.95745	0.95452	0.97456
702	0.98551	0.95574	0.95719	0.95083	0.9718
700	0.98807	0.95712	0.9566	0.94708	0.97065
698	0.98847	0.95608	0.95576	0.94247	0.96825
696	0.98939	0.95495	0.95603	0.93931	0.96711
694	0.98952	0.95359	0.95616	0.93638	0.96477
692	0.98794	0.9516	0.9565	0.93497	0.9631
690	0.98802	0.95173	0.95628	0.93221	0.96104
688	0.98593	0.94837	0.95662	0.93012	0.9588
686	0.98499	0.94663	0.95689	0.92772	0.95676
684	0.98441	0.94429	0.95618	0.92462	0.95356
682	0.9818	0.93971	0.95384	0.92025	0.94941
680	0.9797	0.93534	0.95033	0.91416	0.94494
678	0.97476	0.9287	0.94573	0.90818	0.94004
676	0.97255	0.92478	0.94296	0.90426	0.93654
674	0.96918	0.92064	0.93896	0.90063	0.93179
672	0.96564	0.91569	0.93564	0.89753	0.92834
670	0.96121	0.9097	0.93144	0.89347	0.9239
668	0.9573	0.90415	0.92753	0.88889	0.92008
666	0.95286	0.89819	0.92317	0.88477	0.91568
664	0.94875	0.89266	0.91954	0.88111	0.91163
662	0.94431	0.88618	0.91421	0.8773	0.90625
660	0.94008	0.87981	0.90898	0.8738	0.90125
658	0.93498	0.87291	0.90268	0.86972	0.89488
656	0.92939	0.86538	0.8952	0.86512	0.88787
654	0.92242	0.85724	0.88751	0.86074	0.88043
652	0.91479	0.84843	0.87884	0.8559	0.87196
650	0.90656	0.8397	0.86911	0.85108	0.86248
648	0.89749	0.8304	0.85869	0.84541	0.85189
646	0.88851	0.82219	0.84896	0.83912	0.84041
644	0.87868	0.81413	0.84117	0.8325	0.82835
642	0.86893	0.80672	0.83529	0.82591	0.81635
640	0.8581	0.79906	0.82942	0.81848	0.8035
638	0.84811	0.79176	0.82424	0.81158	0.79294
636	0.83851	0.78515	0.82122	0.80473	0.78448
634	0.83044	0.77972	0.82056	0.79917	0.7795
632	0.82275	0.77404	0.82057	0.7945	0.77727
630	0.81609	0.76872	0.8198	0.79132	0.77774
628	0.8093	0.76238	0.81704	0.78909	0.77983
626	0.80185	0.75534	0.81339	0.7876	0.78339
624	0.79406	0.7476	0.80877	0.7865	0.78738
622	0.7858	0.74028	0.80355	0.78583	0.79191
620	0.77754	0.73283	0.79733	0.78532	0.79634
618	0.76974	0.7258	0.79153	0.78468	0.79908
616	0.7597	0.71794	0.78394	0.78321	0.80107
614	0.74904	0.71032	0.77596	0.78102	0.80109
612	0.73847	0.70387	0.76803	0.77742	0.80008
610	0.72922	0.69909	0.76198	0.77303	0.79896
608	0.7219	0.69578	0.7582	0.76934	0.79779
606	0.717	0.69403	0.75573	0.76538	0.79585
604	0.71438	0.69318	0.75448	0.7613	0.79308
602	0.714	0.69323	0.75428	0.75696	0.78959
600	0.71637	0.69413	0.75507	0.75409	0.78573
598	0.71948	0.69435	0.75528	0.7521	0.78166
596	0.72318	0.69458	0.75558	0.75087	0.77746
594	0.72735	0.69426	0.75498	0.75029	0.77286
592	0.72906	0.69288	0.75287	0.74933	0.76719
590	0.72985	0.69017	0.74961	0.74889	0.76194
588	0.72794	0.68606	0.74441	0.74837	0.75682
586	0.72398	0.68021	0.73684	0.7471	0.75205
584	0.71867	0.67384	0.72856	0.74495	0.74686
582	0.71195	0.66694	0.71965	0.74203	0.74263
580	0.70382	0.65946	0.71116	0.73852	0.73867
578	0.69464	0.65129	0.70152	0.73448	0.73486
576	0.68494	0.64315	0.69121	0.72952	0.7306
574	0.67634	0.63596	0.68177	0.72514	0.72611
572	0.66679	0.62812	0.67056	0.71985	0.72053
570	0.65675	0.62003	0.65932	0.71445	0.71438
568	0.64608	0.61157	0.64844	0.7091	0.7073
566	0.63641	0.60343	0.63835	0.70432	0.70025
564	0.62664	0.59518	0.62801	0.69984	0.69282
562	0.61665	0.58712	0.61679	0.69549	0.68473
560	0.60638	0.5792	0.60578	0.6912	0.67628
558	0.59559	0.57124	0.59482	0.68781	0.66775
556	0.58501	0.5631	0.58467	0.68458	0.66004
554	0.57455	0.55544	0.57495	0.68177	0.65267
552	0.56436	0.54836	0.56631	0.67976	0.64647
550	0.55591	0.54264	0.5595	0.67857	0.64157
548	0.54677	0.53688	0.55309	0.67742	0.63703
546	0.53847	0.5315	0.54827	0.67692	0.63314
544	0.53158	0.52756	0.54501	0.67725	0.63021
542	0.52551	0.52406	0.54305	0.67804	0.62674
540	0.52085	0.52148	0.5424	0.67972	0.62322
538	0.51757	0.51975	0.54295	0.68146	0.6192
536	0.51572	0.51914	0.54477	0.68411	0.61531
534	0.51552	0.51991	0.54754	0.68672	0.61101
532	0.51689	0.52151	0.55086	0.68999	0.60631
530	0.51868	0.52281	0.55328	0.69283	0.59958
528	0.52111	0.52402	0.55511	0.69585	0.59314
526	0.5238	0.52526	0.55619	0.6985	0.58396
524	0.52637	0.52655	0.55646	0.70098	0.57468
522	0.52969	0.5277	0.55597	0.70345	0.56545
520	0.53228	0.52816	0.55372	0.7044	0.55521
518	0.5338	0.52791	0.55043	0.70496	0.54518
516	0.53421	0.52698	0.54512	0.70421	0.53383
514	0.53437	0.52589	0.53881	0.70445	0.52287
512	0.53365	0.52365	0.53213	0.70412	0.51195
510	0.53241	0.52069	0.52542	0.70342	0.50169
508	0.5299	0.51686	0.51802	0.70213	0.49189
506	0.5263	0.51258	0.51034	0.70043	0.48299
504	0.5225	0.5079	0.50162	0.69954	0.47417
502	0.51797	0.5023	0.49252	0.69784	0.46573
500	0.51305	0.49691	0.4837	0.6956	0.45829
