# Supplementary material for: Tunable Tamm plasmon cavity as a scalable biosensing platform for surface enhanced resonance Raman spectroscopy
Source: Nat Commun. 2023 Nov 4;14:7085. doi: 10.1038/s41467-023-42854-7 (PMC10625559; doi:10.1038/s41467-023-42854-7)
Supplement: Supplementary file 4 — Source Data [file 41467_2023_42854_MOESM4_ESM.zip › NCOMMS-23-15573C Source Data 4.xlsx]

## Sheet: Sheet1
Fig.4a
Raman Shift	1uM	0.1mM
100.769	1031	2700.33
102.523	1091.67	2757.33
104.276	1148	2807
106.028	1163.67	2838
107.779	1129	2889.67
109.53	1128	2954.33
111.28	1158	3002
113.029	1193.67	3048
114.777	1190.67	3101.67
116.524	1189	3165.67
118.271	1161	3219.67
120.016	1173	3299.33
121.761	1198	3408
123.506	1218.33	3471.33
125.249	1207.67	3457
126.991	1225	3477.67
128.733	1280.67	3527
130.474	1268.67	3646
132.214	1251.33	3738.67
133.954	1245.33	3810.67
135.692	1262	3868.33
137.43	1272.67	3814.67
139.167	1270.67	3821
140.903	1265	3766.33
142.638	1278	3739.33
144.373	1263	3650.67
146.107	1294.67	3586
147.84	1265.67	3572.33
149.572	1327	3514.33
151.303	1329.67	3454
153.034	1373.33	3421.67
154.764	1352.67	3396.67
156.493	1346.67	3358.67
158.221	1351.33	3356.67
159.949	1335.67	3305.33
161.675	1350.33	3267.33
163.401	1361.33	3142.67
165.126	1343.33	3159.33
166.851	1374.33	3151.33
168.574	1380.67	3206
170.297	1410.33	3188.67
172.019	1387	3190.67
173.74	1372	3170.67
175.46	1411	3176.33
177.18	1420	3169.33
178.899	1429.33	3189.67
180.617	1453.33	3123
182.334	1476	3146
184.05	1563	3120.67
185.766	1506.67	3148.67
187.481	1532	3084.67
189.195	1482.67	3071.67
190.908	1467	3079.67
192.621	1448	3120.67
194.332	1470.33	3102.33
196.043	1521.67	3117.33
197.753	1529	3160.33
199.463	1494.67	3211.67
201.171	1518	3225.67
202.879	1513.33	3150.33
204.586	1526	3083.67
206.292	1527.67	3045
207.998	1546.33	3086.33
209.703	1538.33	3122.33
211.407	1518	3147
213.11	1517	3112
214.812	1527.67	3089.67
216.514	1524.33	3065.33
218.215	1555.67	3096.33
219.915	1528.33	3114.33
221.614	1532.33	3126.67
223.312	1545	3132.67
225.01	1578.67	3134.33
226.707	1605.33	3137.33
228.403	1563	3141.33
230.098	1587.67	3180.33
231.793	1588.33	3192.33
233.487	1565.67	3177.33
235.18	1564.33	3104
236.872	1550.67	3134.33
238.564	1603	3141.33
240.255	1577.33	3206.33
241.945	1573.33	3215.67
243.634	1561.33	3263.67
245.322	1609	3266.33
247.01	1641.33	3273.67
248.697	1645.67	3248.33
250.383	1625	3293.33
252.068	1646.67	3306.33
253.753	1682.67	3324.67
255.437	1707.33	3360.67
257.12	1686.33	3359
258.802	1733.33	3450.33
260.483	1735	3433.33
262.164	1767.67	3491
263.844	1759.33	3507
265.523	1767.33	3541.67
267.202	1760.67	3551
268.88	1727.67	3546
270.556	1724.33	3625.67
272.233	1794.67	3652.67
273.908	1793.33	3707.67
275.583	1816.67	3735.67
277.257	1789.33	3812.67
278.93	1824	3836.33
280.602	1846.67	3900
282.274	1875.67	3990.33
283.944	1872.33	4103.67
285.614	1905.67	4180.33
287.284	1911.67	4185.33
288.952	1922	4220.33
290.62	1888.67	4304.67
292.287	1842.33	4455
293.953	1840	4622.33
295.619	1874	4782.67
297.283	1908	4934.33
298.947	1944	5019
300.611	1933.67	4983
302.273	1933.67	4909.33
303.935	1939.33	4762.33
305.596	1960.33	4649.33
307.256	1972.67	4551.67
308.915	1983.33	4450.67
310.574	1983.33	4409.33
312.232	1993.67	4335.67
313.889	1974.33	4231
315.546	1940	4117
317.201	1955	4092
318.856	1993	4131.33
320.51	2036	4145
322.164	2083.67	4084.67
323.816	2086.33	4070
325.468	2120.33	4019
327.119	2090.67	4015.33
328.77	2104.67	4048
330.419	2085.67	4053.67
332.068	2121.33	4027
333.716	2114	3917.67
335.364	2156	3911.67
337.01	2164	3882
338.656	2171.67	3887.33
340.301	2179.67	3881
341.946	2150.67	3900.67
343.589	2203.33	3951.33
345.232	2213.33	3913.33
346.874	2248	3954.33
348.516	2225.67	3937
350.156	2212.67	4015.33
351.796	2232.67	3980
353.435	2299.67	4050
355.074	2349.33	4041.33
356.712	2313	4077
358.348	2314	4007.67
359.985	2294.33	4025
361.62	2337.67	4040.33
363.255	2315.33	4049
364.889	2375	3987.67
366.522	2408.33	4007.67
368.154	2426	4033.33
369.786	2411	4108.67
371.417	2373	4060.33
373.047	2363	4089.33
374.677	2363	4083.33
376.305	2380	4103
377.933	2394.67	4103
379.561	2378.67	4069.67
381.187	2409	4010
382.813	2375	3934.67
384.438	2371.67	3884
386.062	2373	3977
387.686	2437.33	4065.33
389.309	2451	4149.33
390.931	2495.33	4085.67
392.552	2474	4112
394.173	2483.67	4119.33
395.793	2458	4195.33
397.412	2480	4133
399.03	2486.33	4143.67
400.648	2463.33	4151
402.265	2459.67	4207.67
403.881	2462	4210.67
405.497	2429.67	4173.33
407.111	2444	4152.33
408.725	2495.33	4190.33
410.339	2558	4233.67
411.951	2523.33	4283
413.563	2473.67	4308
415.174	2453.33	4320
416.784	2463.67	4360.67
418.394	2448	4385.33
420.003	2466.33	4451.33
421.611	2449	4494.67
423.218	2484.33	4545
424.825	2449	4637.67
426.431	2502.33	4775.67
428.036	2490.33	4908.33
429.641	2503.33	5087
431.245	2463	5262.67
432.848	2497.33	5416
434.45	2530.33	5533.33
436.051	2568.67	5540
437.652	2546.67	5525.67
439.252	2543.67	5474
440.852	2542.67	5422
442.451	2534.33	5359
444.048	2524.33	5243.33
445.646	2507.67	5060.67
447.242	2505	4910.33
448.838	2517.67	4785.33
450.433	2525.67	4746.67
452.027	2582.33	4643.33
453.621	2587.33	4605.67
455.214	2606.33	4588.33
456.806	2571.67	4613
458.397	2560.33	4556
459.988	2604.33	4507.33
461.578	2666	4526.67
463.167	2693	4529
464.756	2622.33	4533
466.344	2566.33	4457.33
467.931	2566.33	4411.33
469.517	2628	4365.33
471.103	2631.67	4352.33
472.688	2638.33	4280.67
474.272	2612.67	4261.67
475.856	2624.33	4258.33
477.438	2631.67	4271
479.02	2649.67	4235
480.602	2657	4191.67
482.182	2683.67	4253.67
483.762	2654	4289.67
485.341	2631.67	4311.67
486.92	2614.67	4371.33
488.498	2628	4402
490.075	2648	4434.67
491.651	2647	4386
493.227	2666.33	4314.67
494.802	2651.67	4418.67
496.376	2637	4387.33
497.949	2603	4440.67
499.522	2629.33	4362
501.094	2650	4417
502.665	2694	4488.67
504.236	2677.33	4528.67
505.806	2681.33	4538
507.375	2661	4523
508.944	2674.67	4547.33
510.511	2671	4622.33
512.078	2732	4672
513.645	2749.33	4679
515.21	2803.33	4571.67
516.775	2755.67	4517.67
518.34	2759	4512.33
519.903	2708.33	4502.33
521.466	2687	4514
523.028	2687.67	4497.33
524.589	2683	4559.33
526.15	2708.67	4565
527.71	2723	4546.33
529.269	2716	4638.33
530.828	2703.33	4677.67
532.386	2715.67	4788.33
533.943	2713.67	4798.33
535.499	2735.33	4868
537.055	2709.67	4863.67
538.61	2752.33	4849.67
540.164	2793.33	4787.33
541.718	2852	4800.67
543.271	2838.67	4812.33
544.823	2782.67	4809.33
546.375	2803	4733.33
547.926	2779.67	4754.67
549.476	2779.67	4811.67
551.025	2739.33	4972
552.574	2809.67	4998.33
554.122	2799.33	5101.67
555.669	2753.33	5073.33
557.216	2673	5146.67
558.761	2747.33	5126
560.307	2766.67	5140.67
561.851	2836	5047.33
563.395	2794	5076.67
564.938	2824	5133.67
566.48	2791.67	5270.33
568.022	2773.67	5309
569.563	2746.33	5369.33
571.103	2782	5554.33
572.643	2790.33	5749.67
574.182	2773.33	5976.33
575.72	2724.67	6126
577.258	2730.33	6181.67
578.794	2731.67	6179.67
580.331	2746.33	5971.67
581.866	2748	5908.67
583.401	2727	5772.67
584.935	2673.33	5704.33
586.468	2660.67	5618
588.001	2692	5603
589.533	2743.33	5579.67
591.064	2812.33	5486
592.594	2809.33	5365.33
594.124	2779.67	5229.67
595.654	2743	5095.67
597.182	2701.67	4951.67
598.71	2711.33	4796.67
600.237	2674	4715.33
601.763	2754.33	4688
603.289	2755.33	4676.67
604.814	2760.33	4687
606.338	2689.67	4640.33
607.862	2708.33	4704
609.385	2713.67	4676.67
610.907	2784	4670.33
612.429	2773.33	4663
613.95	2757.67	4637.33
615.47	2698	4679.33
616.989	2706	4678.67
618.508	2694	4690.33
620.026	2670.67	4680.33
621.544	2660	4684.67
623.061	2688.67	4688.33
624.577	2716.67	4684.33
626.092	2708	4686
627.607	2687.33	4787.67
629.121	2639.33	4788
630.634	2584.67	4866.67
632.147	2575	4852.67
633.659	2592	4911.33
635.17	2586.67	4783.33
636.68	2599	4779.67
638.19	2605.67	4736
639.7	2627	4841.33
641.208	2625	4829
642.716	2605	4864
644.223	2585	4797
645.73	2568.67	4680.67
647.235	2567.33	4557.67
648.741	2568.33	4476.67
650.245	2571.33	4460
651.749	2558.67	4396
653.252	2570.67	4312.67
654.754	2555.67	4278.33
656.256	2600.67	4289.67
657.757	2595	4345.67
659.257	2572.67	4297
660.757	2557	4273.67
662.256	2594.67	4308.67
663.754	2620.33	4399.67
665.252	2609	4466
666.749	2574.33	4469
668.245	2550.67	4513.67
669.741	2511.67	4643.33
671.236	2484.33	4735
672.73	2441.33	4807.67
674.224	2482.67	4827
675.717	2494.33	4775
677.209	2534	4680.67
678.701	2467.33	4520.67
680.191	2459.67	4466.67
681.682	2461.67	4461.33
683.171	2504	4440.33
684.66	2451	4455.33
686.148	2416.33	4463
687.636	2441.33	4544
689.123	2512	4660
690.609	2480.67	4817.33
692.094	2417.67	4947.67
693.579	2369.33	5049
695.063	2378.33	5050.67
696.547	2376.67	5013
698.03	2373.33	4881.33
699.512	2404	4776
700.993	2375.67	4669
702.474	2381.67	4592.33
703.954	2369.33	4490.33
705.434	2439.67	4432.33
706.912	2443	4384
708.391	2441.67	4409.67
709.868	2402	4440.67
711.345	2403	4468.67
712.821	2382	4490.67
714.296	2330	4454.33
715.771	2306.67	4452
717.245	2271.67	4449
718.719	2291.33	4486.67
720.191	2245	4540.67
721.664	2261	4581
723.135	2236.67	4648
724.606	2260.33	4596.67
726.076	2247	4568
727.545	2271	4491.67
729.014	2248.67	4478.33
730.482	2251.33	4459.33
731.95	2209.33	4525
733.417	2206.33	4566.33
734.883	2182.67	4618.67
736.348	2189.33	4646.67
737.813	2201.67	4723
739.277	2222	4806.67
740.741	2232	4830.33
742.204	2187	4841.33
743.666	2191.67	4768.33
745.127	2171	4682
746.588	2169	4447.33
748.048	2131	4352.33
749.508	2130.67	4238
750.967	2142.67	4232
752.425	2116	4168.33
753.882	2072.67	4076.33
755.339	2040.33	4074.33
756.795	2055.33	4004.33
758.251	2043.67	4028.67
759.706	2039	3968
761.16	2048	3942.67
762.614	2072.33	3928.33
764.067	2095.33	3935.67
765.519	2127.67	3926.33
766.971	2103.67	3948.33
768.422	2091.33	3941.33
769.872	2016.33	3955.67
771.322	2033.33	3992.33
772.771	2003	3999.33
774.219	1996	4043.33
775.667	1991.33	4014
777.114	1985.67	4019.33
778.56	1993.67	4014.33
780.006	1976.67	4001.67
781.451	1967.33	4031
782.895	1961	4013.67
784.339	1952.67	3952.33
785.782	1950	3960.67
787.225	1938.67	3949.33
788.666	1921.33	3993
790.108	1941.33	3961.33
791.548	1917.33	3924
792.988	1863.67	3961.33
794.427	1852	3970.67
795.866	1790.67	3971.33
797.304	1829.67	3873.33
798.741	1823	3784.33
800.177	1869.33	3758
801.613	1854.33	3738.33
803.049	1865.67	3709
804.483	1850	3709.67
805.917	1832.33	3716.67
807.351	1779.67	3766
808.783	1780	3780.33
810.216	1776	3787.33
811.647	1746	3788
813.078	1714	3810.67
814.508	1720.67	3805.67
815.937	1721.67	3807.67
817.366	1722	3775.33
818.794	1696.67	3802
820.222	1698	3809
821.649	1720.33	3819.67
823.075	1684	3855.67
824.501	1675.33	3900
825.926	1643.33	3921
827.35	1657.67	3873
828.774	1694	3866.33
830.197	1698	3862.67
831.619	1724	3852.33
833.041	1697	3910.67
834.462	1663.33	3961
835.882	1607	4018
837.302	1568	3980.67
838.721	1583.67	3920
840.14	1627.33	3865
841.558	1598	3790.33
842.975	1611	3778.33
844.392	1561	3795.33
845.808	1593.33	3748
847.223	1554	3719.33
848.638	1592.67	3654.33
850.052	1567	3654
851.465	1615.67	3571
852.878	1562.67	3576.67
854.29	1550.67	3561.33
855.701	1501.67	3656.67
857.112	1544.33	3679.67
858.522	1578	3696.33
859.932	1590.67	3685.33
861.341	1553	3719.33
862.749	1539	3720.33
864.157	1562.67	3738.67
865.564	1578.67	3701.33
866.97	1510	3766
868.376	1461.67	3763.67
869.781	1434	3853.33
871.186	1440.33	3913.33
872.59	1433	4004.67
873.993	1425.33	4006
875.395	1468	4013.33
876.797	1469.33	3954
878.199	1468	3922
879.599	1481.67	3861.33
880.999	1424.67	3861
882.399	1449	3793.33
883.798	1411	3740
885.196	1444.33	3679.67
886.593	1411	3672
887.99	1409	3716
889.386	1406.33	3715.33
890.782	1391.67	3710.33
892.177	1378.33	3682
893.571	1390.33	3667.67
894.965	1373.67	3713
896.358	1333	3731.67
897.751	1300.67	3719.33
899.143	1359	3708.67
900.534	1379	3706.33
901.924	1402.33	3721.67
903.314	1347.67	3687.33
904.704	1346	3633
906.092	1316.67	3623.67
907.48	1329.67	3669.67
908.868	1345	3707.67
910.255	1361	3780.33
911.641	1370.33	3800.67
913.027	1358.33	3844.33
914.411	1339.67	3887.67
915.796	1309	3938.33
917.179	1317	3996.33
918.563	1337.33	4039
919.945	1403	4084.67
921.327	1386	4102
922.708	1367	4133.67
924.089	1302	4183.33
925.468	1271	4278.33
926.848	1280	4394
928.226	1288	4480
929.605	1310.67	4567.33
930.982	1287	4609
932.359	1282.33	4702
933.735	1256.33	4772.33
935.111	1257.67	4819.67
936.486	1258	4934.33
937.86	1257.33	5032
939.234	1239.33	5165.67
940.607	1217	5211
941.979	1224.33	5362.67
943.351	1208	5389.67
944.722	1199.67	5450.33
946.093	1209.33	5364.67
947.463	1231.67	5271.67
948.832	1235	5075.67
950.201	1210.33	4868.67
951.569	1205	4702
952.937	1174.67	4485.67
954.303	1176.33	4335
955.67	1136	4164.67
957.035	1129.67	4034.67
958.4	1111.67	3880.33
959.765	1131	3805.33
961.129	1158.67	3731.33
962.492	1147.67	3653.67
963.854	1142.67	3599.33
965.216	1110	3557
966.578	1105.33	3559.33
967.938	1102.33	3524
969.299	1109.33	3483.67
970.658	1141.67	3427
972.017	1098.67	3373
973.375	1092.67	3337
974.733	1046.33	3319.67
976.09	1056.33	3287
977.446	1034	3284.33
978.802	1054.67	3213.67
980.157	1043.33	3225.67
981.512	1066	3198
982.866	1056	3168.33
984.219	1070	3152.67
985.572	1059.33	3157
986.924	1052.33	3181.33
988.276	1041	3151.67
989.627	1013	3159.67
990.977	995.333	3189
992.327	1020	3188.33
993.676	1034.67	3201
995.024	1067.33	3126.67
996.372	1041.33	3172.67
997.719	1041.67	3167
999.066	992.333	3270.33
1000.41	1021	3237.33
1001.76	980	3295.33
1003.1	978	3308.33
1004.45	946.333	3389.67
1005.79	975	3377.67
1007.13	969	3481.67
1008.48	977.667	3519.67
1009.82	957.333	3567
1011.16	978	3579.33
1012.5	933.667	3591.67
1013.84	930.667	3640.67
1015.18	903.667	3604.67
1016.52	903.667	3576.67
1017.85	930	3552
1019.19	941	3518.33
1020.53	940	3506.67
1021.87	895	3411.67
1023.2	844.667	3418.33
1024.54	857.333	3334
1025.87	867.667	3358
1027.2	897	3285.67
1028.54	845.333	3296
1029.87	808.333	3231.67
1031.2	804.667	3258
1032.53	835	3255
1033.87	861.667	3302
1035.2	857	3242
1036.53	860.667	3231
1037.85	846.667	3176.33
1039.18	858	3209.67
1040.51	849	3254.67
1041.84	865	3294.33
1043.16	859.333	3267.33
1044.49	858.667	3263.67
1045.82	855.333	3304
1047.14	837	3417
1048.47	810.667	3466.67
1049.79	784	3507
1051.11	787.667	3500
1052.43	771.333	3487.67
1053.76	741.333	3479
1055.08	741	3486
1056.4	785.667	3451
1057.72	819.667	3433
1059.04	834.667	3370
1060.36	822.667	3378.67
1061.68	844.333	3373.33
1062.99	810.333	3424
1064.31	821	3465.67
1065.63	805.333	3521
1066.94	819.667	3628.67
1068.26	817.333	3714.67
1069.57	788.333	3796
1070.89	782	3817.67
1072.2	767.333	3942.67
1073.51	768.667	4053.33
1074.83	765.667	4078.67
1076.14	762.667	4153.33
1077.45	789.333	4100
1078.76	787.667	4152
1080.07	788	4048
1081.38	785	4118
1082.69	786	4137
1084	790.333	4193.67
1085.3	759.667	4207
1086.61	738.667	4267
1087.92	703	4255.67
1089.22	704	4258
1090.53	721.333	4260.67
1091.83	692.667	4319
1093.14	669	4368
1094.44	653.333	4421.33
1095.74	708	4469.67
1097.04	722.667	4480
1098.35	701	4420
1099.65	666	4343.33
1100.95	662.667	4317.67
1102.25	685.333	4269
1103.55	697	4240.67
1104.85	696.333	4137.67
1106.14	698	4103.67
1107.44	687.667	4041.67
1108.74	728	3984.33
1110.03	716.667	3911.67
1111.33	715	3874
1112.63	691.333	3816
1113.92	661.333	3696
1115.21	658.333	3599.67
1116.51	635.333	3605.67
1117.8	644.667	3638
1119.09	670.667	3568
1120.38	650	3483.67
1121.68	687	3417
1122.97	660.333	3447
1124.26	694.667	3379.67
1125.55	677.333	3385
1126.83	685.667	3343
1128.12	677	3350
1129.41	678	3367.33
1130.7	630.667	3387.33
1131.98	631.667	3379
1133.27	609.333	3382.33
1134.55	638.667	3392.33
1135.84	627.667	3459.33
1137.12	626.333	3402.33
1138.41	644.333	3448.33
1139.69	652.667	3502
1140.97	693	3643.33
1142.25	673.333	3694
1143.53	671	3758
1144.82	659.333	3789.33
1146.1	669	3795.67
1147.38	662.333	3705.33
1148.65	643.667	3607.67
1149.93	641.667	3508
1151.21	621.333	3446
1152.49	605.333	3330.33
1153.76	603.333	3284.33
1155.04	600	3225
1156.31	602	3212.67
1157.59	602	3178.67
1158.86	613.333	3165.33
1160.14	635.333	3143.33
1161.41	584.333	3121.33
1162.68	581.333	3088
1163.96	511	3106
1165.23	564.333	3100.33
1166.5	562	3155.67
1167.77	581	3127.67
1169.04	576.333	3088
1170.31	572.333	3036
1171.57	598	2984.33
1172.84	573.667	2993.67
1174.11	566.667	2968.67
1175.38	587.333	2936.33
1176.64	578.667	2909.33
1177.91	597.333	2870
1179.17	550	2896.33
1180.44	588.333	2823.67
1181.7	578.667	2822.67
1182.96	595.333	2760.67
1184.23	569	2766.67
1185.49	562	2718
1186.75	544.333	2752.67
1188.01	536	2750.33
1189.27	533.333	2777.67
1190.53	561.333	2757
1191.79	548	2731
1193.05	575.333	2764.67
1194.31	570.333	2800.67
1195.57	579.333	2856.67
1196.82	565	2871.33
1198.08	543.667	2859.33
1199.34	566.667	2885
1200.59	572	2854
1201.85	586.667	2917
1203.1	592	2940.33
1204.35	578	3034.67
1205.61	574	3075
1206.86	523.667	3097
1208.11	546.333	3135.33
1209.36	558.333	3171
1210.61	578.667	3210
1211.86	555	3216
1213.11	534.667	3221.67
1214.36	538	3283
1215.61	528.333	3274.67
1216.86	527	3247.33
1218.1	535	3146
1219.35	563.667	3119.67
1220.6	567.333	3012.67
1221.84	562	3007.33
1223.09	546	2948.67
1224.33	535.333	2971.67
1225.58	512.667	2983
1226.82	476.333	3016
1228.06	469.667	3055.67
1229.31	480	3068.67
1230.55	495.333	3111.67
1231.79	474.333	3217
1233.03	450.667	3225
1234.27	466.667	3235
1235.51	485.667	3231.67
1236.75	491.333	3319
1237.98	481.667	3358.67
1239.22	487.667	3321
1240.46	498.333	3259
1241.7	469	3179.33
1242.93	484	3155
1244.17	484.667	3096.67
1245.4	475	3040
1246.64	459.667	2955.33
1247.87	455.667	2958.33
1249.1	467.333	3011
1250.34	453.667	3078.67
1251.57	459.667	3167.33
1252.8	478.667	3203.33
1254.03	488	3265
1255.26	484.333	3343
1256.49	478.333	3456.67
1257.72	495.667	3594
1258.95	507.667	3682.33
1260.18	519.333	3680
1261.41	491.667	3669
1262.63	503.333	3572.33
1263.86	513	3535.67
1265.09	541.667	3428
1266.31	512.333	3341
1267.54	505	3267.67
1268.76	490.333	3241.67
1269.98	489.667	3265.67
1271.21	471.333	3270
1272.43	467.333	3219
1273.65	471.333	3156.67
1274.87	481	3126
1276.09	488	3133.33
1277.31	474	3171
1278.53	446.333	3176.67
1279.75	448.667	3136.67
1280.97	471.333	3021.33
1282.19	507.333	2961.33
1283.41	486.667	2942.33
1284.62	483	2912.67
1285.84	456.333	2851.67
1287.06	467.667	2785
1288.27	433.667	2826.67
1289.49	423.667	2815
1290.7	407.333	2811.33
1291.92	417.333	2746.67
1293.13	430.667	2696.33
1294.34	459.333	2665.67
1295.55	481	2636
1296.76	474.667	2667.67
1297.98	446	2740.67
1299.19	411.667	2728.33
1300.4	418.667	2746.67
1301.61	411	2761
1302.81	431	2888
1304.02	429.333	2974.67
1305.23	457.667	3027.67
1306.44	456.667	3042.33
1307.64	442.333	3044.67
1308.85	416.333	3017.67
1310.05	417	3056
1311.26	417	3089
1312.46	416.667	3112
1313.67	418.333	3056.33
1314.87	443.667	3017
1316.07	472.667	3003.67
1317.28	485.333	2978
1318.48	484.333	2921.67
1319.68	452.667	2851
1320.88	424	2799.33
1322.08	408.667	2772.33
1323.28	454.667	2661
1324.48	493	2599.33
1325.68	482.667	2547.33
1326.87	465.667	2600.67
1328.07	439	2644.67
1329.27	451.667	2696
1330.46	446	2697.67
1331.66	466.333	2687
1332.85	461.667	2664
1334.05	474	2694.33
1335.24	478.667	2757
1336.44	489.333	2836
1337.63	458	2926.67
1338.82	462	2972.67
1340.01	450	3002.67
1341.2	463	3042.33
1342.4	448	3047.33
1343.59	463.333	3132
1344.77	466	3167
1345.96	473	3265.67
1347.15	450.667	3241
1348.34	458	3254.33
1349.53	430.667	3263
1350.71	444	3318.33
1351.9	462	3364.67
1353.09	484.667	3447.33
1354.27	486	3511
1355.46	448	3586.33
1356.64	436.333	3629.33
1357.82	419.667	3717.33
1359.01	435.333	3784.33
1360.19	423	3823.67
1361.37	444.333	3803.67
1362.55	435.333	3756.33
1363.74	448	3719.33
1364.92	439	3686.67
1366.1	445.333	3558.33
1367.27	456	3464.67
1368.45	454.667	3368.33
1369.63	439	3371.67
1370.81	423.667	3283
1371.99	442	3203.33
1373.16	472.667	3132
1374.34	462.333	3065
1375.51	459	2982.33
1376.69	452.333	2877
1377.86	469.333	2820
1379.04	466.333	2840
1380.21	460	2893
1381.38	462.333	2978.67
1382.56	449.667	2987.67
1383.73	437.333	2985.33
1384.9	446.667	2967
1386.07	473	2991.33
1387.24	500.667	2998.67
1388.41	466.333	2973.67
1389.58	443.667	2948
1390.75	410.333	2958.67
1391.92	438	2953
1393.08	395	2972.33
1394.25	424.333	2948.67
1395.42	398	2991
1396.58	429.667	3014.67
1397.75	417	3143.33
1398.91	443	3153.33
1400.08	449	3265.67
1401.24	450.333	3279.33
1402.4	440.667	3428.67
1403.57	445	3466.67
1404.73	435	3547.33
1405.89	449	3544.33
1407.05	431.333	3505
1408.21	404.667	3397.33
1409.37	386.333	3303.33
1410.53	391.667	3271.33
1411.69	428.333	3272.67
1412.85	433.333	3227
1414.01	435.333	3149.67
1415.17	418	3058.33
1416.32	414.667	3035.67
1417.48	423	2948.33
1418.63	403.667	2900
1419.79	404	2792.33
1420.94	377	2766.33
1422.1	372.667	2718.67
1423.25	377.667	2744.33
1424.41	385.667	2738.67
1425.56	419.667	2730
1426.71	423.333	2719
1427.86	426	2739
1429.01	418.667	2765.33
1430.16	415	2799
1431.31	423.667	2786.67
1432.46	408.667	2829.33
1433.61	388.333	2831.67
1434.76	383.667	2936.67
1435.91	398.333	2986
1437.06	401.333	3037
1438.2	429.667	3062.67
1439.35	412	3090.67
1440.49	414.333	3103.33
1441.64	383	3150.33
1442.78	378.333	3176.33
1443.93	381.333	3234
1445.07	383.333	3119
1446.22	387	3054.33
1447.36	353.667	2973.67
1448.5	341.333	2951
1449.64	363.333	2848
1450.78	378.667	2756.33
1451.92	383.667	2671.67
1453.06	352.667	2616
1454.2	364.333	2581
1455.34	370	2566.33
1456.48	372.333	2627.33
1457.62	349.667	2682.33
1458.76	334.667	2743
1459.89	326.333	2743.67
1461.03	384.333	2740.33
1462.16	382	2745
1463.3	388	2767
1464.44	344	2834.33
1465.57	343.667	2807.33
1466.7	361.667	2774
1467.84	341	2648.67
1468.97	328	2593
1470.1	314.333	2491
1471.23	299.667	2430.33
1472.36	306.333	2366.67
1473.49	299	2349
1474.62	331.667	2264
1475.75	314.667	2179.67
1476.88	297	2112.33
1478.01	283	2121
1479.14	306.333	2135
1480.27	327.333	2096.33
1481.39	350.333	2022.33
1482.52	342.333	1928.33
1483.65	333.333	1911.67
1484.77	318.333	1937.33
1485.9	331.333	1986.33
1487.02	339	1959
1488.15	347.667	1941
1489.27	328	1937.67
1490.39	333.667	1973.33
1491.51	333.333	1952.67
1492.64	335.667	1934
1493.76	312.667	1945.33
1494.88	290	1975.33
1496	311	1988.67
1497.12	326.333	1964.67
1498.24	347.667	1964.33
1499.36	338	1974
1500.47	348.667	2032
1501.59	348	2058.33
1502.71	365	2116.67
1503.83	348.333	2103.67
1504.94	308.667	2170.33
1506.06	299.333	2152.33
1507.17	317	2223
1508.29	362.667	2249.67
1509.4	365	2344.67
1510.51	351	2385.67
1511.63	340	2458.33
1512.74	344.667	2466
1513.85	334.333	2515.67
1514.96	336	2572.67
1516.08	326.667	2737.33
1517.19	332.333	2844
1518.3	318.667	2946.33
1519.41	318	2979
1520.51	331	3049
1521.62	347	3035
1522.73	333.333	3031.33
1523.84	334.333	2971.67
1524.94	334.667	2951.67
1526.05	316.333	2919.67
1527.16	309.333	2907.67
1528.26	299.667	2865.33
1529.37	328.333	2837
1530.47	323	2738
1531.58	325	2666.33
1532.68	314	2560.33
1533.78	294	2487.33
1534.88	288.667	2390.33
1535.99	312.333	2295.67
1537.09	332.333	2233.67
1538.19	344.333	2191.67
1539.29	327.333	2115.33
1540.39	333	2083
1541.49	308.667	1994.67
1542.59	297.667	1950
1543.68	285.333	1862.67
1544.78	303.667	1802.67
1545.88	318.333	1785.67
1546.98	303.667	1817.33
1548.07	311.333	1818.33
1549.17	312	1819.67
1550.26	317	1754
1551.36	317.333	1741
1552.45	292.333	1680.67
1553.55	288.333	1690.33
1554.64	285.667	1661.33
1555.73	314.333	1679.33
1556.82	337	1670.33
1557.92	335.333	1725.67
1559.01	327	1699
1560.1	312.667	1676.33
1561.19	299.667	1673.33
1562.28	280	1676.33
1563.37	292.333	1680
1564.46	295.667	1643.67
1565.54	307	1663.33
1566.63	309.333	1695.67
1567.72	305.667	1724
1568.81	302	1757
1569.89	311.333	1746
1570.98	311.333	1736.33
1572.06	319	1738
1573.15	307.333	1759.67
1574.23	294	1774.33
1575.31	285.667	1755.67
1576.4	273.667	1704
1577.48	267	1672.67
1578.56	279	1644.67
1579.64	298.333	1643
1580.73	319.333	1621.67
1581.81	326.667	1642.67
1582.89	317.333	1642
1583.97	316	1679
1585.04	305.667	1690.67
1586.12	299.333	1764.33
1587.2	284.333	1754
1588.28	281.667	1771.33
1589.36	289	1752
1590.43	283.333	1792
1591.51	287.333	1776
1592.58	276.667	1790
1593.66	276.667	1780
1594.73	264.667	1767.33
1595.81	265	1705.33
1596.88	265.667	1683.33
1597.96	265.333	1678.33
1599.03	277.667	1698.67
1600.1	300.333	1634.67
1601.17	300	1597.33
1602.24	296.667	1568
1603.31	265	1563.33
1604.38	272.333	1536.67
1605.45	265.333	1502.33
1606.52	293	1476
1607.59	274.333	1499.67
1608.66	281	1487.67
1609.73	269	1544
1610.79	299	1536.67
1611.86	295	1589.67
1612.93	311.667	1577.33
1613.99	293.333	1609
1615.06	309.667	1628.33
1616.12	286.667	1664.33
1617.19	294.667	1696.33
1618.25	275.667	1755.67
1619.31	285.667	1835.67
1620.38	263.333	1913
1621.44	266	1950
1622.5	254.333	1978.33
1623.56	256.667	1959.67
1624.62	260.333	1924.67
1625.68	276.333	1881
1626.74	273	1819.67
1627.8	256.333	1757.67
1628.86	227	1692
1629.92	231.333	1636.33
1630.98	231.667	1588.67
1632.03	249	1523.67
1633.09	244.333	1489
1634.15	238	1425.33
1635.2	224.333	1401.67
1636.26	214.667	1379
1637.31	235.333	1364
1638.37	252.667	1357.67
1639.42	310.667	1350
1640.47	336	1388.33
1641.53	317	1413
1642.58	285.667	1416.33
1643.63	253.667	1402.33
1644.68	268.333	1366
1645.73	247.667	1392.33
1646.78	228	1367.67
1647.83	233.333	1357
1648.88	250	1335
1649.93	254.667	1330.33
1650.98	252.667	1319.33
1652.03	259.667	1300
1653.08	286.333	1291.67
1654.12	279	1328
1655.17	254	1280
1656.22	240	1307
1657.26	239.667	1267
1658.31	253	1312.33
1659.35	244.333	1311
1660.4	239	1333
1661.44	240.333	1305
1662.48	249	1276
1663.53	264.667	1262.67
1664.57	249.333	1304.33
1665.61	232.333	1316
1666.65	226	1326.33
1667.69	255.333	1294.67
1668.73	266.333	1295
1669.77	243	1261
1670.81	215.333	1274.67
1671.85	227.667	1260.33
1672.89	260.333	1298.33
1673.92	293.333	1255.33
1674.96	288.667	1260.67
1676	277.667	1184.33
1677.04	245.333	1218.33
1678.07	227.667	1205.67
1679.11	237.333	1257
1680.14	250.667	1232
1681.18	258	1240.67
1682.21	248.333	1256.33
1683.24	228.333	1267.67
1684.28	243.333	1226.33
1685.31	229.667	1173.33
1686.34	249	1119.33
1687.37	220.667	1123
1688.4	238	1121.67
1689.43	209.667	1126
1690.46	225.333	1123.33
1691.49	209	1128
1692.52	238.333	1131
1693.55	231.667	1158.33
1694.58	246.667	1148.33
1695.61	205	1153
1696.63	190.667	1100.33
1697.66	167.333	1111.33
1698.69	186	1129.67
1699.71	211	1137.33
1700.74	240.333	1116
1701.76	254	1093.67
1702.79	236	1088.67
1703.81	210	1104
1704.83	231.667	1113
1705.86	267.333	1114.67
1706.88	284.667	1078.67
1707.9	257.667	1083.33
1708.92	219.333	1089.33
1709.94	213	1121.67
1710.96	231	1102
1711.98	254.333	1103.67
1713	272.667	1085.33
1714.02	252	1096.67
1715.04	236.667	1103.33
1716.06	206	1119.33
1717.08	211.667	1095.33
1718.09	207.667	1070.33
1719.11	217	1055
1720.13	217.667	1069.33
1721.14	215	1073.67
1722.16	226.667	1099.33
1723.17	229	1099.67
1724.18	246.333	1118.33
1725.2	260.333	1079
1726.21	251.333	1092.33
1727.22	244.333	1086.33
1728.24	205.667	1126.33
1729.25	212	1101
1730.26	213	1091.33
1731.27	228	1055
1732.28	214.667	1039.33
1733.29	226	1056.33
1734.3	232	1072
1735.31	251	1094.67
1736.32	236.667	1101
1737.33	238.333	1094
1738.33	221	1094.33
1739.34	228.333	1071.67
1740.35	236	1078
1741.35	247.667	1072.67
1742.36	250.333	1073.67
1743.36	218.667	1072.33
1744.37	195.333	1082.67
1745.37	185.333	1058.67
1746.38	198.333	1059
1747.38	241	1037.33
1748.38	210.667	1075.67
1749.39	227.333	1026.33
1750.39	185	1032.33
1751.39	210	973
1752.39	178.333	998.667
1753.39	199.667	993
1754.39	188.333	1022.67
1755.39	216.333	1008
1756.39	221.667	1018.67
1757.39	251	999.667
1758.39	223	1001
1759.38	199.667	1034.33
1760.38	190.333	1050.67
1761.38	206.333	1026.33
1762.37	195.333	939.667
1763.37	167.333	932.667
1764.37	145	975
1765.36	184.667	984
1766.35	193.333	984.333
1767.35	223.667	962.667
1768.34	206	962.333
1769.33	209.667	949.667
1770.33	201	930.667
1771.32	200.333	943
1772.31	207	960.667
1773.3	222	979.667
1774.29	208.667	985.333
1775.28	207.333	983.667
1776.27	176.667	1017.33
1777.26	192.667	1021
1778.25	188.333	1003.33
1779.24	212.667	957.333
1780.23	216.333	967.333
1781.21	231.333	956
1782.2	211	956.667
1783.19	191.333	941.667
1784.17	173.333	953
1785.16	189.667	988.333
1786.14	201	984.333
1787.13	204.667	988
1788.11	183.667	970
1789.1	190	961.333
1790.08	177	938.667
1791.06	191	928.333
1792.04	173.667	927
1793.03	191.667	930.333
1794.01	175.667	944.667
1794.99	199	930.667
1795.97	188.667	960
1796.95	218.333	935.333
1797.93	199	923.333
1798.91	196.667	877.333
1799.88	163.333	898
1800.86	151.333	899.667
1801.84	154	934
1802.82	155	907
1803.79	155.333	917.667
1804.77	151.667	878.667
1805.75	184.333	862
1806.72	202	855.333
1807.7	189.333	899
1808.67	175.333	909.333
1809.64	157	942
1810.62	177	910.667
1811.59	182	916.333
1812.56	197.333	862
1813.54	182	843.333
1814.51	172.667	877.333
1815.48	158.333	903.333
1816.45	171.333	910.667
1817.42	168.667	853.333
1818.39	197.333	852.333
1819.36	197	875
1820.33	207.333	895
1821.3	188.667	906.333
1822.26	187.667	916
1823.23	155	917.667
1824.2	163	918.667
1825.16	166.333	889
1826.13	181.667	890.333
1827.1	206.333	886
1828.06	218	884
1829.03	221.333	869.333
1829.99	189.667	866.333
1830.95	154	862.333
1831.92	146.333	851.333
1832.88	161.667	822
1833.84	196.333	834.333
1834.8	210	830.333
1835.77	217.333	848.667
1836.73	204.667	876.333
1837.69	212	889.667
1838.65	196.333	891
1839.61	202.333	850
1840.57	178	824.667
1841.52	168.667	838.667
1842.48	175.667	845
1843.44	193.333	854
1844.4	197.333	833.667
1845.35	173.667	812.667
1846.31	139	811.333
1847.27	151.333	804.333
1848.22	157	815.667
1849.18	219.667	854.667
1850.13	192.667	880
1851.09	184.667	884
1852.04	132.333	853.333
1852.99	149.667	811
1853.95	136.333	795.333
1854.9	146.333	793.667
1855.85	136.667	797.333
1856.8	142.333	809
1857.75	143.333	812.333
1858.7	132	798.333
1859.65	146	759.333
1860.6	167.667	761.333
1861.55	170.333	754
1862.5	173.667	750
1863.45	164.333	737.333
1864.4	178	765.667
1865.34	168.333	800
1866.29	159.333	799.333
1867.24	141.333	798.333
1868.18	140	777.667
1869.13	133.667	779.333
1870.07	150	771
1871.02	155.667	780
1871.96	151.667	786
1872.91	153	785.667
1873.85	169.667	790.667
1874.79	177.333	799.667
1875.74	174	787.333
1876.68	170	804.667
1877.62	168	789.333
1878.56	164	843.667
1879.5	163.333	832
1880.44	180.667	844
1881.38	171	817.333
1882.32	168	827.333
1883.26	161.667	795
1884.2	181.667	785.667
1885.13	173.667	781.333
1886.07	169.667	837.667
1887.01	145.667	859
1887.95	153	868.333
1888.88	145.667	828
1889.82	167.333	813
1890.75	145.333	780.333
1891.69	156	803.333
1892.62	154	787
1893.56	154	828.333
1894.49	154.667	803
1895.42	142	825.333
1896.35	148.333	808
1897.29	143.333	815.667
1898.22	144.667	818.667
1899.15	143.667	806
1900.08	126	783
1901.01	133	741.667
1901.94	151	707.333
1902.87	165	754.333
1903.8	157	772
1904.73	156.333	799.333
1905.65	173	773.667
1906.58	183.667	767.667
1907.51	190	771
1908.44	173	741.333
1909.36	162	723.333
1910.29	169.333	713.667
1911.21	165	727.667
1912.14	142	764.333
1913.06	112.667	771
1913.99	123.667	769
1914.91	158	738.667
1915.83	151.667	738.667
1916.76	130.333	738.667
1917.68	131	742.333
1918.6	164	743.667
1919.52	179	769
1920.44	187.333	778.333
1921.36	168.667	758
1922.28	156.667	732.333
1923.2	142	743
1924.12	153.333	764
1925.04	166.333	765
1925.96	154.667	737.667
1926.88	141	741.333
1927.79	147.667	732.667
1928.71	156.333	727.333
1929.63	151.667	709.333
1930.54	161.667	741.667
1931.46	178.667	736
1932.37	192.333	727.333
1933.29	165.333	709
1934.2	139.667	731
1935.12	162	736.667
1936.03	166.667	735.333
1936.94	190.667	740.667
1937.85	170.667	746.667
1938.77	181	751.333
1939.68	165.667	718.667
1940.59	144.333	691
1941.5	133.667	698
1942.41	122.333	735
1943.32	123.667	760.333
1944.23	139.333	724.333
1945.14	160	734.333
1946.05	167.333	713
1946.96	165.333	739.667
1947.86	166	731.333
1948.77	168	756
1949.68	168.667	731.667
1950.58	150.333	753.333
1951.49	141.667	745.667
1952.39	113.667	778.333
1953.3	102.333	753
1954.2	96	726.667
1955.11	120.333	681.667
1956.01	128.333	665.333
1956.92	138.333	674.667
1957.82	122.333	713.667
1958.72	118.333	735
1959.62	94.6667	773.667
1960.52	114.333	770
1961.43	116.333	727
1962.33	135.333	700
1963.23	120.333	675.667
1964.13	135.667	696
1965.02	127.333	677
1965.92	127.667	663
1966.82	115	684.333
1967.72	119.333	682.667
1968.62	100.333	700
1969.51	115.333	681
1970.41	123.333	707
1971.31	115.667	704.667
1972.2	102.667	716.333
1973.1	86.6667	674
1973.99	102.667	682
1974.89	106	647.667
1975.78	121	676
1976.68	127.667	683.667
1977.57	138.333	683
1978.46	136.667	696
1979.35	146	698
1980.25	126	731.333
1981.14	109	735.667
1982.03	93.3333	714
1982.92	91.6667	689.333
1983.81	106	661.333
1984.7	103.667	684
1985.59	120.667	688.333
1986.48	108.333	724.667
1987.37	118	728.667
1988.25	88.3333	752.667
1989.14	91	745
1990.03	97.6667	734.667
1990.92	109.333	717.667
1991.8	106.333	728.333
1992.69	90.6667	720.667
1993.57	97.3333	705.667
1994.46	84.6667	662.333
1995.34	71.3333	669
1996.23	69	658
1997.11	90.6667	673
1997.99	111.667	637
1998.88	94.6667	670
1999.76	107.667	658
2000.64	91.3333	696
2001.52	114.667	664.333
2002.4	86.6667	687.667
2003.28	103	678.667
2004.16	94	667
2005.04	115	644.667
2005.92	109.333	622.333
2006.8	117	649
2007.68	110.667	653.333
2008.56	101.333	664
2009.44	101.333	659
2010.31	113	636.667
2011.19	127.667	640.333
2012.07	109	621.667
2012.94	81.6667	631
2013.82	61	619.667
2014.69	64.3333	624
2015.57	81.6667	641.333
2016.44	77.6667	653
2017.32	89.6667	657.667
2018.19	84	657
2019.06	110.333	629.333
2019.93	105.333	633.333
2020.81	99.3333	619.333
2021.68	79.3333	631.333
2022.55	65	644.333
2023.42	63.6667	671.667
2024.29	84.3333	686.667
2025.16	105.333	701.333
2026.03	117.667	695.667
2026.9	102.667	721
2027.77	121.333	734.667
2028.64	115.333	744.333
2029.5	119.667	689.667
2030.37	90.6667	656.667
2031.24	88.3333	641.667
2032.11	74.3333	669.333
2032.97	79.3333	645
2033.84	82.3333	647.333
2034.7	84	630.667
2035.57	82.3333	641.667
2036.43	80	630.667
2037.3	91.3333	641.333
2038.16	80.6667	637.333
2039.02	68	622.667
2039.88	62.6667	613.333
2040.75	56	610.333
2041.61	75.6667	623.333
2042.47	83.3333	636.667
2043.33	90.3333	646.333
2044.19	94	636.667
2045.05	81.3333	610.333
2045.91	104	634
2046.77	83.3333	619.667
2047.63	74	628.333
2048.49	58.3333	559.667
2049.35	53.6667	571.667
2050.2	80.3333	553
2051.06	91	574.667
2051.92	93.3333	576.667
2052.77	79	616.667
2053.63	75.6667	625
2054.49	106	640.333
2055.34	98.3333	600.333
2056.19	98.3333	605.667
2057.05	57.6667	595.333
2057.9	52.3333	593
2058.76	42.6667	567
2059.61	54.3333	537.333
2060.46	75.6667	561.667
2061.31	71.6667	567.667
2062.17	95.6667	588.333
2063.02	100	587.667
2063.87	118.667	614.667
2064.72	95.3333	588
2065.57	84.6667	560.667
2066.42	53	550.333
2067.27	57	571.333
2068.12	40.6667	579
2068.96	45.6667	561
2069.81	52.3333	553.333
2070.66	51	568
2071.51	52.3333	592
2072.35	48.6667	616
2073.2	45	612.667
2074.04	44.6667	593.333
2074.89	37	602.333
2075.74	61	604
2076.58	71	633.667
2077.42	87.6667	596.333
2078.27	83	579.667
2079.11	106	533
2079.95	95.3333	553.667
2080.8	77.3333	528.667
2081.64	36.6667	555.667
2082.48	15.6667	548.667
2083.32	26.6667	588.667
2084.16	34.6667	577.333
2085	38.6667	570
2085.84	37	551.667
2086.68	21.6667	580.667
2087.52	50.6667	570.333
2088.36	51.6667	563
2089.2	69	535.333
2090.04	36.3333	550
2090.87	33.6667	561
2091.71	43.6667	545
2092.55	55.6667	515.667
2093.38	50.6667	530
2094.22	68	510.333
2095.05	51.3333	517.333
2095.89	50.6667	517.667
2096.72	20.3333	559.333
2097.56	57.6667	552.333
2098.39	59.3333	527
2099.22	77	530.667
2100.06	35.6667	548.333
2100.89	47.6667	562.667
2101.72	33	536.333
2102.55	86	529.333
2103.38	75.3333	514.333
2104.21	64.3333	525.333
2105.04	55.3333	535
2105.87	67.3333	537.333
2106.7	68.3333	551
2107.53	49.3333	556.333
2108.36	36.6667	583.333
2109.19	46.6667	571
2110.02	29.6667	576
2110.85	34.6667	542
2111.67	28.6667	537.333
2112.5	51	535.667
2113.33	54	551.333
2114.15	73.3333	539.333
2114.98	63.3333	534.667
2115.8	79.6667	530.667
2116.63	65	545.667
2117.45	73.3333	537
2118.27	62.3333	539
2119.1	65	529.333
2119.92	45.6667	538.667
2120.74	47	530.667
2121.56	33.3333	536
2122.39	31.3333	541.333
2123.21	5	523.333
2124.03	52	531.333
2124.85	61.6667	522
2125.67	75.3333	545.667
2126.49	39.6667	559
2127.31	43.6667	539.667
2128.13	35.3333	542.667
2128.94	41.3333	496.333
2129.76	17.6667	507.333
2130.58	46	466
2131.4	54.3333	509
2132.21	82.6667	509.667
2133.03	63.3333	577.333
2133.85	45.6667	515.667
2134.66	34.6667	508.667
2135.48	28	472.667
2136.29	26.3333	488
2137.11	34.6667	459.333
2137.92	32	445.333
2138.73	42	444.667
2139.55	34.6667	485.667
2140.36	44.3333	463.667
2141.17	47.6667	483
2141.98	58.6667	441
2142.79	48	486.333
2143.6	29	447.333
2144.42	23.3333	472.667
2145.23	54	458.667
2146.03	73.6667	515.333
2146.84	83	495.667
2147.65	57	484
2148.46	22.6667	442.333
2149.27	-7.33333	461
2150.08	-7	448
2150.88	16.3333	483
2151.69	46	474.333
2152.5	57	508
2153.3	76	494.333
2154.11	45.6667	536
2154.92	26	522.333
2155.72	-7.66667	493
2156.52	16.3333	436.333
2157.33	14.3333	431.333
2158.13	63	446.667
2158.94	66.6667	480.667
2159.74	90.6667	473.667
2160.54	62	471
2161.34	46	452
2162.14	35	464
2162.95	48.6667	480
2163.75	55.6667	511.667
2164.55	68.3333	522.667
2165.35	69.3333	515.667
2166.15	84.3333	470
2166.94	76.6667	468.333
2167.74	62.6667	488.333
2168.54	46	515.667
2169.34	45.3333	479.667
2170.14	47	466.333
2170.93	56.3333	441
2171.73	27.3333	453.333
2172.53	23	446.667
2173.32	20	441
2174.12	56.6667	446
2174.91	46	432
2175.71	52	418.667
2176.5	36	423.333
2177.3	47	436
2178.09	44	454.667
2178.88	50.6667	441.667
2179.68	36.6667	447.333
2180.47	42.6667	445.333
2181.26	63.3333	458.667
2182.05	72.6667	420.333
2182.84	49	402.667
2183.63	28.6667	398.667
2184.42	58.6667	428
2185.21	65.3333	453.667
2186	50	450.667
2186.79	38	423
2187.58	23.3333	421
2188.37	37	429.667
2189.16	7.66667	433.333
2189.94	25.3333	442.667
2190.73	8	433.667
2191.52	36	426.333
2192.3	39.3333	405
2193.09	54	406.667
2193.88	13	434.333
2194.66	-1	439.667
2195.44	-21.6667	427
2196.23	29.3333	438
2197.01	38.6667	461
2197.8	66	471.667
2198.58	47	477.333
2199.36	66.6667	434.667
2200.14	54	434.333
2200.93	39.3333	409
2201.71	36.3333	410.667
2202.49	20.3333	410
2203.27	24.3333	417
2204.05	13.3333	452.667
2204.83	44.3333	425
2205.61	37.6667	430
2206.39	48.6667	394.667
2207.17	36	418.667
2207.94	53.3333	406.333
2208.72	44.3333	428
2209.5	64.3333	448.667
2210.28	55.3333	452.667
2211.05	44.6667	455.667
2211.83	39.6667	416.333
2212.6	38	406.667
2213.38	46.3333	382
2214.16	44	381.667
2214.93	45.6667	372.333
2215.7	26.6667	368.333
2216.48	24	370
2217.25	26.3333	383
2218.02	29.6667	401.333
2218.8	21.3333	407.667
2219.57	22.3333	396.667
2220.34	35.3333	418.333
2221.11	46.3333	405.667
2221.88	52.3333	418.667
2222.65	72.6667	371.333
2223.42	42.3333	385.667
2224.19	43	392
2224.96	18.6667	372
2225.73	45.6667	342.333
2226.5	39.3333	331.667
2227.27	33.3333	366.667
2228.04	34	408
2228.8	48	370
2229.57	49.6667	377
2230.34	50.3333	344
2231.1	50.6667	371
2231.87	54.3333	345.333
2232.64	43.3333	383.333
2233.4	32.6667	358
2234.17	56.3333	356.333
2234.93	60.3333	315.333
2235.69	54.3333	356
2236.46	45.3333	363.333
2237.22	43.3333	388
2237.98	37	384.333
2238.75	40.3333	399
2239.51	52	374
2240.27	56.3333	370.333
2241.03	28.6667	368.333
2241.79	21	385
2242.55	26	347.667
2243.31	46.6667	336.667
2244.07	31.3333	327
2244.83	48	341.333
2245.59	39.3333	353.333
2246.35	49.3333	338.667
2247.1	39.6667	345
2247.86	31	336.667
2248.62	47.3333	352
2249.38	45.3333	354.333
2250.13	47.3333	352
2250.89	19.6667	360
2251.64	33	349.667
2252.4	19.3333	345.667
2253.15	34.3333	324
2253.91	14	354.333
2254.66	38.6667	349.333
2255.42	20	364
2256.17	52	327.667
2256.92	35	309
2257.68	75.6667	295.667
2258.43	42	317.333
2259.18	53	343.667
2259.93	20.3333	355.333
2260.68	37	347.667
2261.43	40.3333	341.333
2262.18	60.6667	359
2262.93	55	342
2263.68	53.6667	327.333
2264.43	34.6667	306.333
2265.18	12.6667	314.333
2265.93	12	317.667
2266.67	51	316.333
2267.42	60.6667	335
2268.17	44.3333	331.667
2268.91	8.33333	324
2269.66	8	305.667
2270.41	17.3333	324.333
2271.15	32.6667	340.667
2271.9	33.3333	328.333
2272.64	50	324.333
2273.39	34.6667	288
2274.13	51.6667	299.333
2274.87	49	308.667
2275.62	75.3333	311.667
2276.36	65.6667	327.333
2277.1	79	324.667
2277.84	69	352
2278.59	53.6667	332
2279.33	59	328.667
2280.07	67.3333	299.667
2280.81	77	307.667
2281.55	59.6667	315.333
2282.29	42.6667	350
2283.03	45	353.667
2283.76	36.3333	365
2284.5	45	365.667
2285.24	47	362.667
2285.98	58	327.667
2286.72	58.6667	331.667
2287.45	53	319.667
2288.19	36.3333	344.333
2288.93	17.3333	324.333
2289.66	43	329
2290.4	37	307.333
2291.13	27.3333	320.667
2291.87	20	314.667
2292.6	31	309
2293.33	58	324.333
2294.07	52.6667	338
2294.8	70.6667	353
2295.53	43.6667	349
2296.26	19.6667	327.333
2297	-7	317.333
2297.73	4	279.667
2298.46	15	306.667
2299.19	36.6667	279.667
2299.92	39	304.667
2300.65	41.6667	310
2301.38	37	326
2302.11	57.6667	324.333
2302.84	53.3333	292.333
2303.57	53.3333	301.333
2304.29	22	280.333
2305.02	45.3333	277
2305.75	39.6667	263
2306.47	57.3333	256.667
2307.2	24.3333	252
2307.93	27	254
2308.65	25	266
2309.38	64	268.667
2310.1	71	277
2310.83	75	265
2311.55	56.6667	254.333
2312.28	57.6667	279
2313	58.6667	290.667
2313.72	61	289
2314.44	47	283.667
2315.17	64.3333	282.667
2315.89	57.3333	308.667
2316.61	66.6667	295
2317.33	53.3333	304
2318.05	45.3333	316
2318.77	39.3333	311.333
2319.49	52.3333	288.333
2320.21	62.6667	257
2320.93	80.6667	251.667
2321.65	55.3333	276
2322.37	48.6667	325.333
2323.08	39.3333	334
2323.8	37.3333	325.333
2324.52	44	294.333
2325.24	54.3333	278.333
2325.95	53.6667	305.333
2326.67	56	324.667
2327.38	29.6667	356
2328.1	51.3333	313
2328.81	40	310.667
2329.53	43	288.333
2330.24	7	294.333
2330.96	13.6667	280.333
2331.67	7.33333	282.667
2332.38	45.6667	279
2333.1	38.6667	279
2333.81	54	275.667
2334.52	37	282
2335.23	45.6667	258
2335.94	12.3333	260.667
2336.65	31.3333	242
2337.36	24.6667	245.333
2338.07	52.6667	221.333
2338.78	33	220
2339.49	18	234.333
2340.2	20.3333	249.333
2340.91	9.66667	260
2341.62	30	255
2342.33	32	263.333
2343.03	38.3333	272.667
2343.74	33.6667	257.333
2344.45	15	265
2345.15	28	237.333
2345.86	62	242.333
2346.56	72.3333	259.333
2347.27	46	268.667
2347.97	14	271
2348.68	25.3333	239
2349.38	48	242
2350.08	51.6667	256.667
2350.79	62.3333	274.667
2351.49	51.3333	300
2352.19	53.6667	295
2352.89	19.3333	281
2353.6	34.3333	277.667
2354.3	38.6667	286.333
2355	58.6667	259.333
2355.7	45.3333	288.333
2356.4	40	278.333
2357.1	35.6667	307
2357.8	49.6667	267
2358.5	47.6667	282.333
2359.19	30.3333	297.333
2359.89	20	296.667
2360.59	14.3333	285
2361.29	24.6667	288.667
2361.99	31.3333	273.333
2362.68	44.3333	268.333
2363.38	60	253.667
2364.07	44	258.667
2364.77	22.6667	255
2365.46	-19.3333	262.667
2366.16	3	290.667
2366.85	12.3333	292.333
2367.55	33.3333	272.667
2368.24	19.3333	238.667
2368.93	21.6667	233.333
2369.63	10.6667	249
2370.32	18	263.333
2371.01	19.3333	259
2371.7	45.3333	246.333
2372.4	29.3333	234
2373.09	26.3333	233.667
2373.78	24.6667	206.333
2374.47	45.3333	213.333
2375.16	38.6667	202.667
2375.85	21.3333	225.667
2376.54	20	234.333
2377.22	16	238.333
2377.91	36.3333	251
2378.6	20.6667	237.333
2379.29	24.3333	253
2379.98	33	227.667
2380.66	45.6667	218.667
2381.35	61	184.333
2382.04	32.6667	201.667
2382.72	10.6667	185
2383.41	-10.6667	211.667

## Sheet: Sheet2
Fig.4b
Raman shift	10nM	100nM	1uM
100.146	545.706	505.368	1336.33
101.9	526.788	524.17	1356.67
103.653	515.837	532.858	1382
105.405	507.051	539.133	1402
107.156	498.559	532.594	1429.33
108.907	485.571	527.804	1420
110.657	471.033	516.231	1393.67
112.406	459.058	506.897	1418
114.154	449.639	497.014	1427.33
115.901	442.874	488.688	1477.67
117.648	434.676	484.611	1509.67
119.393	425.531	483.476	1571
121.138	419.198	486.776	1610.33
122.882	413.434	497.126	1609.67
124.626	413.49	506.823	1647.67
126.368	418.333	519.203	1669
128.11	432.557	526.737	1734.67
129.851	447.569	535.105	1738.67
131.591	455.909	541.501	1784
133.331	459.224	545.832	1769.33
135.069	459.408	546.744	1815
136.807	457.879	542.205	1809.33
138.544	450.797	537.119	1852.67
140.28	442.606	528.324	1800.67
142.015	431.082	519.515	1745.67
143.75	417.979	508.643	1666.67
145.484	406.331	499.28	1670.67
147.217	398.914	492.427	1665.67
148.949	396.42	486.103	1679.67
150.68	389.678	478.427	1595
152.411	386.809	470.657	1536
154.141	382.224	465.662	1467
155.87	381.333	463.016	1447.67
157.598	372.322	461.834	1434.67
159.326	363.047	460.529	1413.33
161.052	353.62	459.79	1387.67
162.778	344.452	455.219	1388.67
164.503	337.14	447.119	1388.33
166.227	327.702	438.979	1391
167.951	314.629	435.641	1388
169.674	296.9	426.837	1377
171.396	283.734	416.744	1323
173.117	280.706	405.58	1273.67
174.837	283.317	403.438	1242.33
176.557	285.061	400.655	1264
178.275	281.152	398.389	1250.67
179.993	274	394.119	1247.67
181.711	265.093	390.133	1220.33
183.427	257.124	387.55	1218.67
185.143	251.319	389.79	1185.67
186.858	245.601	394.893	1202.33
188.572	238.807	400.431	1191.33
190.285	232.394	399.077	1225
191.997	230.643	401.203	1211
193.709	238.601	398.807	1229.33
195.42	249.504	397.403	1197
197.13	256.152	389.331	1203.67
198.84	257.075	382.501	1194.33
200.548	256.392	374.869	1206
202.256	256.83	373.786	1197.33
203.963	259.345	376.921	1209.33
205.669	265.748	389.893	1171.67
207.375	277.359	403.007	1175.33
209.08	287.716	416.923	1141.67
210.784	297.228	427.019	1173.67
212.487	301.923	436.678	1170.33
214.189	309.238	436.329	1201
215.891	310.436	427.674	1214.67
217.591	308.263	409.634	1241.33
219.291	299.911	392.925	1230
220.991	291.026	375.802	1219.33
222.689	282.214	365.636	1211.67
224.387	280.452	354.949	1216.67
226.084	284.149	359.028	1199.67
227.78	292.618	363.261	1193.33
229.475	298.287	376.508	1187
231.17	303.818	385.385	1224
232.864	305.781	399.629	1213.67
234.557	307.914	408.513	1224.67
236.249	306.734	410.261	1234.67
237.941	304.086	406.611	1239
239.631	300.324	404.611	1260.67
241.321	296.741	405.988	1245.67
243.011	297.464	408.741	1261.33
244.699	301.988	408.981	1270.67
246.387	303.047	408.634	1296
248.074	300.692	401.166	1309.33
249.76	292.643	395.739	1300
251.445	287.065	385.981	1312.67
253.13	280.415	382.522	1342.67
254.814	274.559	377.117	1345.67
256.497	270.552	376.259	1348
258.179	271.876	376.541	1366.67
259.86	279.774	384.359	1416
261.541	288.653	393.988	1440
263.221	300.172	407.075	1426.67
264.9	307.783	413.347	1463
266.579	310.478	418.466	1471.33
268.256	309.161	419.007	1508.33
269.933	303.9	421.2	1513.33
271.61	301.03	418.869	1542.33
273.285	293.21	418.417	1623.67
274.96	291.587	416.825	1654.67
276.633	291.399	419.28	1706.33
278.307	302.235	416.867	1700.33
279.979	312.604	416.119	1778
281.65	323.706	413.716	1802.67
283.321	330.221	419.678	1877.33
284.991	334.226	421.96	1936.67
286.661	334.963	430.084	2006.33
288.329	330.531	432.166	2078.67
289.997	324.524	436.249	2127.67
291.664	321.622	438.448	2257
293.33	320.667	444.727	2347
294.996	329.802	450.189	2412.67
296.66	339.368	454.182	2457.33
298.324	355.858	451.718	2532.67
299.988	365.83	452.261	2604.33
301.65	377.632	452.622	2609
303.312	387.625	458.266	2556.33
304.973	393.487	455.049	2477.67
306.633	390.951	450.937	2435.33
308.292	378.436	438.196	2339
309.951	369.699	431.026	2321
311.609	360.639	422.079	2322
313.266	352.415	418.497	2328.33
314.922	343.016	415.212	2303.33
316.578	335.841	413.711	2241.67
318.233	331.268	412.014	2197
319.887	327.03	414.608	2183.33
321.541	324.005	414.8	2197.33
323.193	319.256	413.242	2254.67
324.845	309.014	404.145	2262.67
326.496	299.226	397.667	2232
328.147	294.086	387.238	2227.33
329.796	294.065	382.881	2179.33
331.445	289.683	373.774	2220.33
333.093	284.077	373.886	2234.67
334.741	279.998	373.166	2322.33
336.387	282.648	378.438	2344.67
338.033	284.977	385.762	2368.33
339.678	286.228	393.408	2380
341.323	284.049	394.562	2382
342.966	282.802	389.338	2414
344.609	283.706	382.515	2475.33
346.251	286.524	379.303	2501.67
347.893	288.741	375.256	2585.33
349.533	283.149	374.881	2578.33
351.173	272.147	370.091	2637
352.812	259.403	366.445	2602
354.451	249.366	358.676	2670
356.089	243.203	357.869	2707.67
357.725	239.543	358.755	2751
359.362	239.746	358.751	2740
360.997	242.66	356.741	2724
362.632	250.741	356.744	2721.67
364.266	259.226	361.434	2719.33
365.899	267.284	368.566	2762.33
367.531	271.529	375.923	2783
369.163	272.214	383.522	2875
370.794	272.483	381.443	2851.67
372.424	271.874	378.079	2883.33
374.054	272.131	370.494	2881
375.682	271.825	369.69	2960.67
377.31	269.648	366.331	2966.67
378.938	267.368	364.73	2976
380.564	265.506	368.014	3018.67
382.19	265.403	376.464	3094
383.815	265.347	386.182	3103.33
385.439	268.804	393.296	3100
387.063	274.611	397.298	3122.67
388.686	281.035	398.515	3177
390.308	286.557	394.828	3201
391.929	290.012	396.676	3220.33
393.55	295.748	396.275	3240.33
395.17	299.065	401.886	3296.33
396.789	300.212	399.928	3305.67
398.407	302.107	400.378	3303
400.025	305.881	397.091	3272.67
401.642	314.27	398.112	3279.33
403.258	322.051	402.17	3344
404.874	331.268	410.79	3428.67
406.488	337.436	416.096	3506.67
408.102	336.811	423.674	3560.67
409.716	334.904	430.821	3568.67
411.328	330.746	445.061	3591.33
412.94	327.965	454.874	3577.33
414.551	320.832	466.699	3606
416.161	313.834	467.096	3752.67
417.771	313.438	469.963	3865.67
419.38	318.445	470.373	4078
420.988	327.811	481.476	4139.67
422.595	336.862	493.751	4321.33
424.202	350.471	503.949	4431.33
425.808	368.252	509.012	4617
427.413	385.699	513.566	4775.33
429.018	405.263	517.156	4984
430.621	418.615	524.855	5181.67
432.225	431.543	530.76	5426
433.827	437.31	540.758	5636.33
435.428	442.699	545.739	5791
437.029	440.939	556.284	5820.67
438.629	433.03	563.207	5790.33
440.229	418.73	568.406	5696.33
441.827	406.821	561.963	5542
443.425	393.669	551.077	5225
445.023	380.876	535.221	4860.67
446.619	365.552	516.566	4555
448.215	351.629	497.772	4380
449.81	341.396	481.713	4335.67
451.404	336.441	470.946	4286
452.998	333.585	465.473	4248.67
454.591	337.128	465.163	4213.33
456.183	337.944	471.464	4234
457.774	347.592	478.536	4291
459.365	355.112	486.809	4278.33
460.955	366.203	492.998	4194.67
462.544	366.324	504.699	4122.33
464.133	364.881	510.711	3988.67
465.721	360.886	513.026	3915.67
467.308	362.427	507.984	3775.33
468.894	367.473	505.464	3771.33
470.48	374.168	502.522	3714
472.065	380.068	503.168	3723
473.649	388.429	503.725	3712
475.232	392.883	509.844	3714.33
476.815	397.634	512.147	3703.33
478.397	391.408	512.142	3683.67
479.979	383.629	513.037	3749.67
481.559	368.2	518.988	3770.67
483.139	356.823	527.438	3757.67
484.718	347.653	534.876	3706.67
486.297	349.984	540.093	3701
487.875	357.075	551.545	3628.33
489.452	369.121	560.487	3642.33
491.028	381.084	574.063	3605
492.604	391.853	584.995	3762.33
494.179	393.625	598.939	3769.33
495.753	390.082	603.671	3826.67
497.326	383.044	604.235	3753
498.899	380.869	602.944	3721
500.471	376.935	604.282	3752.67
502.042	376.359	608.876	3797
503.613	375.31	613.529	3875.67
505.183	373.04	617.499	3886.33
506.752	377.263	626.124	3900.67
508.321	388.126	638.879	3936.67
509.888	408.221	660.89	3932.67
511.455	418.378	684.077	3990.33
513.022	420.103	703.012	3972
514.587	421.622	713.42	3968.67
516.152	424.478	714.769	3917.67
517.717	427.541	708.548	3888.67
519.28	423.939	699.501	3896.67
520.843	420.291	686.492	3885
522.405	414.685	675.224	3891
523.966	403.338	662.918	3865
525.527	396.821	658.294	3881.67
527.087	396.536	662.175	3941.33
528.646	399.329	676.366	4030.67
530.205	398.578	693.779	4159
531.763	400.702	709.34	4264.33
533.32	413.408	727.205	4389
534.876	426.49	741.918	4477
536.432	439.846	755.958	4540.67
537.987	452.622	763.925	4579.67
539.541	467.793	770.636	4518.33
541.095	481.315	774.559	4398.67
542.648	485.221	775.436	4223.67
544.2	481.718	774.62	4126.67
545.752	478.951	774.338	4173
547.302	477.063	778.359	4229.67
548.853	481.252	785.105	4338
550.402	482.772	793.786	4363.67
551.951	489.387	802.96	4488
553.499	495.716	813.156	4625.67
555.046	507.483	824.387	4704
556.593	519.312	833.387	4664.67
558.138	532.359	841.774	4551.67
559.684	543.07	849.273	4525.67
561.228	552.023	853.932	4609
562.772	560.522	858.872	4674
564.315	573.408	866.527	4750
565.857	585.858	885.993	4858.67
567.399	596.732	913.014	5043
568.94	605.338	947.569	5291
570.48	621.559	985.818	5548.33
572.02	641.322	1023.58	5918.33
573.559	660.8	1057.23	6232.67
575.097	670.462	1079.94	6453
576.635	671.014	1095.88	6490
578.171	666.149	1100.63	6417.33
579.708	658.634	1092.39	6222.33
581.243	647.893	1075.72	6009.67
582.778	632.443	1048.66	5822
584.312	616.967	1023.03	5746.33
585.845	606.221	992.282	5691.67
587.378	598.17	969.555	5574.67
588.91	591.83	949.009	5474.33
590.441	582.266	928.191	5290.33
591.971	569.058	910.835	5138
593.501	549.14	891.345	4910.67
595.03	524.883	877.284	4751
596.559	500.681	857.939	4610
598.087	479.723	840.133	4448.33
599.614	465.107	821.149	4343.33
601.14	461.702	796.34	4199.67
602.666	467.566	775.734	4146.67
604.191	478.424	757.552	4039.67
605.715	487.751	756.117	4066.33
607.239	498.907	756.972	4074.33
608.762	508.441	761.8	4123
610.284	513.79	766.196	4144.33
611.806	509.2	769.534	4142.33
613.327	501.72	775.002	4138
614.847	493.014	778.371	4101.33
616.366	491.427	779.86	4078
617.885	493.429	778.273	4029
619.403	499.821	772.995	3972.67
620.921	505.765	771.746	3953.67
622.437	515.072	772.839	3968
623.954	526.273	780.662	3971
625.469	540.249	785.464	3986.67
626.984	544.485	792.72	4047.33
628.498	542.604	794.191	4148
630.011	533.035	799.168	4236.33
631.524	531.366	805.835	4237.67
633.036	529.935	818.524	4225.33
634.547	532.49	828.063	4216.33
636.057	535.844	835.828	4219.33
637.567	544.548	836.252	4277.67
639.077	555.844	833.974	4357.67
640.585	567.392	824.196	4429
642.093	575.177	813.228	4431.67
643.6	579.103	801.564	4281.33
645.107	572.816	790.392	4107.67
646.612	564.389	776.925	3917.67
648.118	553.615	766.298	3773.33
649.622	547.373	757.998	3716.33
651.126	538.869	754.42	3635.33
652.629	532.942	747.378	3599.33
654.131	530.175	742.821	3514.67
655.633	535.835	732.056	3457
657.134	540.97	728.196	3490.67
658.634	549.212	722.452	3512.33
660.134	556.247	724.149	3572.33
661.633	571.291	724.473	3547
663.131	589.406	727.552	3580.67
664.629	610.858	734.678	3598.33
666.126	635.779	747.231	3699.67
667.622	662.392	762.371	3808
669.118	684.179	783.692	3941.33
670.613	693.089	804.601	4056.33
672.107	689.592	825.946	4124.33
673.601	680.527	833.508	4149.67
675.094	664.214	837.483	4079.67
676.586	642.07	831.788	3967
678.077	614.082	823.704	3834.33
679.568	589.338	808.977	3729.33
681.059	567.814	797.879	3709.67
682.548	550.515	789.995	3738
684.037	534.751	793.487	3782.67
685.525	527.751	799.622	3845.33
687.013	524.876	818.48	3900.67
688.5	526.886	835.368	4080.33
689.986	533.054	853.343	4189.67
691.471	550.361	859.504	4305.67
692.956	575.331	861.867	4314.33
694.44	596.28	860.121	4348.33
695.924	609.452	855.382	4376
697.407	617.562	845.161	4310.67
698.889	618.496	824.177	4230.33
700.37	610.683	802.69	4077.33
701.851	588.725	781.869	3952
703.331	568.671	768.184	3833.33
704.811	549.079	758.338	3740
706.289	539.779	749.953	3685
707.767	536.664	745.937	3618.33
709.245	545.196	746.441	3577.33
710.722	554.52	753.21	3542.33
712.198	562.219	761.193	3559.67
713.673	566.876	768.079	3593.67
715.148	575.375	772.765	3637
716.622	583.618	775.469	3650.33
718.096	585.825	780.072	3675
719.568	577.28	785.62	3753
721.041	568.928	792.429	3841.67
722.512	563.014	793.578	3872
723.983	564.483	787.552	3835
725.453	558.333	778.557	3764.33
726.922	551.301	770.669	3722
728.391	542.597	768.977	3710.67
729.859	540.156	770.256	3729
731.327	540.119	778.287	3805.67
732.794	541.226	789.343	3848
734.26	540.963	807.886	3912.33
735.725	534.776	824.438	3997
737.19	531.66	846.107	4117.67
738.654	533.24	859.713	4253
740.118	537.27	866.096	4273.33
741.58	539.473	853.471	4271.33
743.043	533.152	832.21	4101
744.504	529.494	803.17	3907.33
745.965	525.117	776.853	3688
747.425	522.361	747.855	3518.67
748.885	514.084	727.639	3413.67
750.344	496.692	709.837	3274.67
751.802	474.716	700.2	3231
753.259	451.473	687.765	3124.67
754.716	436.019	673.382	3088
756.172	424.821	657.31	3060.67
757.628	418.389	640.075	3101.67
759.083	416.212	628.683	3110.67
760.537	412.893	623.552	3086
761.991	411.958	623.571	3057.33
763.444	411.154	628.231	3046
764.896	415.035	631.04	3036.67
766.348	416.266	637.688	3035.67
767.799	417.753	639.152	3051.33
769.249	418.322	641.615	3046
770.699	423.657	637.746	3076.67
772.148	428.186	630.732	3081.33
773.596	438.517	626.802	3072.33
775.044	450.923	628.392	3115.67
776.491	462.308	638.9	3120
777.937	465.471	648.965	3164.33
779.383	466.483	657.364	3112.33
780.828	466.156	663.65	3080
782.272	469.268	661.76	3051.33
783.716	465.734	660.133	3024.67
785.159	466.951	651.084	3061.67
786.602	468.758	649.096	3058.33
788.043	475.434	642.841	3039.67
789.485	475.69	640.984	2985.33
790.925	479.186	634.739	2954
792.365	476.828	629.005	2943.67
793.804	470.678	617.835	2887.67
795.243	457.063	608.11	2789
796.681	445.797	598.632	2743.33
798.118	436.783	594.128	2682.67
799.554	432.697	589.329	2718
800.99	429.198	591.469	2675.67
802.426	432.58	588.886	2677.67
803.86	438.326	591.886	2619
805.294	445.049	587.804	2575.67
806.728	446.725	592.401	2612.67
808.16	444.741	593.214	2639.33
809.592	437.429	595.471	2693
811.024	430.846	592.252	2672
812.455	422.925	596.133	2656.33
813.885	421.322	601.739	2639
815.314	418.855	612.128	2684
816.743	424.441	615.739	2713.67
818.171	430.347	624.322	2776.67
819.599	438.51	627.844	2772.33
821.026	442.399	632.145	2774
822.452	443.65	630.294	2721.67
823.878	441.925	631.867	2715.67
825.303	443.273	628.228	2702.33
826.727	448.548	623.816	2703.33
828.151	455.706	618.198	2720.33
829.574	457.476	622.506	2758.67
830.996	456.021	627.52	2779.67
832.418	449.76	631.534	2814.67
833.839	446.259	626.434	2759.67
835.259	440.599	620.723	2756.67
836.679	436.047	611.695	2712.67
838.098	425.953	598.273	2698
839.517	418.27	581.802	2641.67
840.935	412.361	563.772	2581
842.352	413.692	547.49	2576
843.768	417.667	536.385	2530.67
845.184	424.699	531.068	2476
846.6	427.888	534.047	2407
848.014	429.315	538.065	2408.67
849.429	425.371	544.692	2428
850.842	418.783	546.585	2445
852.255	409.287	543.205	2460.67
853.667	398.846	538.371	2433
855.078	388.734	532.077	2435
856.489	381.592	531.802	2385.67
857.899	378.259	526.667	2426
859.309	378.928	522.352	2450.67
860.718	389.126	518.984	2480.67
862.126	409.678	520.14	2469
863.534	435.2	526.396	2421.33
864.941	456.112	532.723	2467.67
866.347	466.499	542.632	2516.67
867.753	468.207	545.002	2590.67
869.158	461.182	545.441	2598.67
870.563	455.159	542.517	2599.67
871.967	448.967	546.471	2639.33
873.37	449.394	547.471	2700.67
874.772	447.723	546.347	2717.33
876.174	441.876	544.804	2705.67
877.576	436.886	545.939	2657.33
878.976	436.678	544.443	2640
880.376	441.371	544.508	2585
881.776	438.923	544.676	2520.67
883.175	431.1	549.455	2474.33
884.573	423.984	548.291	2439.67
885.97	415.205	546.249	2433.67
887.367	410.977	538.538	2395
888.763	408.438	531.641	2386.67
890.159	415.294	520.501	2402.33
891.554	416.834	513.925	2396
892.948	414.114	506.702	2451
894.342	406.021	503.855	2425.67
895.735	405.569	502.193	2440.33
897.128	404.284	509.044	2424.67
898.52	404.942	519.224	2440
899.911	399.695	531.769	2444.67
901.301	397.662	540.858	2409
902.691	389.711	545.214	2387.67
904.081	384.152	542.452	2380.67
905.469	383.077	536.611	2365.33
906.857	388.956	525.389	2400.33
908.245	393.613	516.979	2407.67
909.632	398.224	509.669	2460
911.018	402.207	511.767	2462.33
912.403	414.522	518.072	2496
913.788	424.911	528.883	2490
915.173	437.34	537.725	2572
916.556	443.266	544.932	2585.33
917.939	455.047	555.781	2686
919.322	467.662	570.079	2665.33
920.704	485.93	585.583	2752
922.085	501.587	595.189	2756
923.465	516.487	598.76	2862.33
924.845	527.711	601.809	2917.67
926.225	535.34	607.972	3041
927.603	538.091	618.802	3119.33
928.981	540.855	633.427	3187.67
930.359	544.103	649.028	3231.33
931.736	552.543	663.513	3310.33
933.112	564.392	678.347	3359.33
934.488	575.58	695.767	3412.67
935.862	591.093	717.238	3497.33
937.237	604.751	738.527	3665.33
938.611	624.165	752.147	3766
939.984	643.888	764.459	3864
941.356	660.977	770.767	3903
942.728	668.345	779.776	4017.67
944.099	666.65	782.662	3971
945.47	660.107	782.753	3889.67
946.84	649.569	769.655	3720.33
948.209	633.534	744.14	3545.33
949.578	606.909	707.774	3335
950.946	573.117	665.855	3120.67
952.314	538.219	626.814	2909.67
953.68	507.03	590.888	2789.67
955.047	485.716	556.308	2686.67
956.412	463.305	527.014	2636.33
957.777	446.634	501.751	2533.33
959.142	427.578	488.175	2448
960.506	413.392	479.166	2376.67
961.869	399.38	474.485	2327
963.231	389.382	464.429	2278
964.593	384.862	450.536	2246
965.955	377.958	433.476	2197.33
967.315	373.03	417.851	2182
968.676	363.564	402.457	2161.67
970.035	361.177	387.48	2170
971.394	355.788	372.853	2168.67
972.752	347.648	359.967	2145
974.11	338.739	350.49	2136.67
975.467	326.972	348.995	2104
976.823	318.277	356.455	2028.33
978.179	307.457	369.769	1997.67
979.534	304.634	379.028	2017
980.889	307.664	383.615	2066.33
982.243	312.601	384.657	2030
983.596	320.909	383.886	1992.67
984.949	326.632	378.865	1995.67
986.301	330.937	368.874	2021.33
987.653	330.97	358.128	2046
989.004	329.881	345.217	2032
990.354	335.172	336.625	1990.67
991.703	341.212	337.166	1937.67
993.053	348.559	347.772	1925
994.401	350.469	359.639	1972
995.749	354.191	366.065	2020
997.096	358.403	367.49	2078
998.443	363.084	370.683	2136
999.789	366.235	370.828	2161.33
1001.13	367.177	371.303	2175.67
1002.48	368.438	365.629	2200.67
1003.82	369.45	366.536	2224.33
1005.17	375.72	368.513	2300.67
1006.51	388.834	379.352	2361
1007.85	404.769	390.611	2430.33
1009.19	417.699	404.035	2428
1010.54	423.149	411.685	2436.67
1011.88	423.159	416.9	2459.33
1013.22	419.469	415.974	2510.33
1014.56	411.345	416.776	2514.33
1015.89	403.096	413.818	2512.67
1017.23	395.767	414.245	2465.67
1018.57	389.063	411.347	2453.67
1019.91	376.865	411.604	2428.33
1021.24	366.233	407.562	2382.33
1022.58	359.671	401.387	2355.33
1023.91	358.07	390.121	2305.33
1025.25	350.872	382.203	2338
1026.58	344.45	374.247	2297.67
1027.92	341.231	368.552	2285.67
1029.25	343.117	359.977	2260.67
1030.58	340.513	357.196	2254
1031.91	338.138	359.023	2238
1033.24	337.359	365.147	2226.67
1034.57	338.231	365.427	2253
1035.9	334.317	360.452	2313.33
1037.23	328.592	351.037	2374
1038.56	322.049	342.415	2391
1039.89	312.846	338.727	2385.67
1041.22	304.739	342.725	2372.67
1042.54	303.233	347.965	2409
1043.87	308.914	354.273	2480
1045.19	316.874	360.282	2519.33
1046.52	322.788	374.646	2565
1047.84	333.62	391.263	2567.33
1049.17	344.105	407.382	2596
1050.49	353.921	415.855	2636.67
1051.81	356.058	418.023	2683.33
1053.13	354.305	411.583	2699.67
1054.45	350.471	404.629	2686.67
1055.78	346.625	398.676	2684.33
1057.1	343.012	393.883	2689.33
1058.42	337.555	384.434	2694
1059.73	329.713	373.156	2688.67
1061.05	327.084	362.399	2707.67
1062.37	327.762	359.317	2689.67
1063.69	335.28	360.415	2719.67
1065	341.494	369.152	2777.67
1066.32	350.016	375.828	2872
1067.63	355.902	387.699	2959.67
1068.95	360.403	399.149	3052.33
1070.26	365.224	418.832	3128.33
1071.58	370.597	436.541	3241.33
1072.89	376.166	452.564	3358.67
1074.2	380.326	460.166	3456.67
1075.51	384.678	460.744	3483
1076.83	394.888	457.249	3399.33
1078.14	404.998	453.657	3367.67
1079.45	416.289	447.483	3356.33
1080.76	420.769	443.159	3467
1082.06	426.233	437.047	3519.67
1083.37	426.76	438.883	3540.33
1084.68	428.072	438.93	3518.33
1085.99	426.161	446.075	3550.67
1087.29	427.317	450.399	3592.67
1088.6	426.305	457.308	3671.33
1089.9	425.378	458.368	3798.33
1091.21	422.725	460.979	3913.33
1092.51	422.131	460.324	3946.33
1093.82	417.786	460.429	3985.67
1095.12	412.161	460.312	4014.33
1096.42	404.315	463.744	4061.67
1097.72	404.685	465.879	4078.67
1099.02	407.758	465.739	4046.67
1100.32	412.047	463.133	3988.33
1101.62	408.373	464.49	3857.33
1102.92	403.494	462.287	3791
1104.22	393.741	460.387	3685.33
1105.52	386.485	452.916	3646
1106.82	374.918	449.061	3555.33
1108.12	368.296	439.361	3530
1109.41	358.287	433.273	3428
1110.71	352.284	426.152	3398
1112	344.28	419.944	3334.33
1113.3	342.534	413.373	3260
1114.59	339.76	405.823	3181.33
1115.88	337.657	395.713	3127.67
1117.18	333.804	384.795	3099.33
1118.47	331.538	370.576	3022.33
1119.76	325.217	362.476	2959
1121.05	315.401	354.245	2938.33
1122.34	299.881	353.322	2944.33
1123.63	288.224	351.224	2917
1124.92	278.483	356.214	2880.33
1126.21	274.531	358.254	2880.33
1127.5	270.566	366.179	2965.33
1128.79	273.429	372.576	3028.67
1130.07	280.606	379.117	3063
1131.36	293.084	384.373	3081.67
1132.65	303.117	386.193	3070
1133.93	311.963	390.727	3046
1135.22	319.261	397.457	3044
1136.5	327.995	404.79	3084.67
1137.78	335.284	412.522	3158.33
1139.07	343.324	414.627	3164
1140.35	349.42	418.86	3277.33
1141.63	356.49	419.1	3438
1142.91	360.739	420.676	3635.67
1144.19	366.991	414.876	3697.33
1145.47	368.58	405.881	3672.33
1146.75	364.305	391.296	3561.67
1148.03	351.424	377.249	3435.67
1149.31	337.214	368.683	3278.33
1150.59	325.741	369.508	3155
1151.86	318.41	372.331	3080
1153.14	313.133	376.974	3004.33
1154.42	309.83	378.762	2982.67
1155.69	304.469	382.557	2937.33
1156.97	297.068	385.949	2955
1158.24	285.613	390.333	2900.33
1159.51	275.753	391.608	2879
1160.79	269.338	385.751	2851
1162.06	267.534	371.911	2890.33
1163.33	264.079	359.869	2904.67
1164.6	260.389	348.04	2857.33
1165.87	255.639	342.935	2801.33
1167.14	254.343	333.779	2792.67
1168.41	249.974	328.622	2793.67
1169.68	247.597	324.492	2731
1170.95	241.303	324.186	2661.33
1172.22	238.448	328.681	2632
1173.49	233.704	338.429	2641.33
1174.75	232.681	349.41	2584.67
1176.02	233.524	354.613	2558.67
1177.29	236.387	353.634	2562.67
1178.55	237.627	353.613	2614.33
1179.81	239.126	352.73	2655
1181.08	239.019	349.184	2595.67
1182.34	237.599	341.28	2539
1183.6	229.247	333.59	2480.33
1184.87	224.121	323.974	2459.33
1186.13	223.774	314.58	2467.33
1187.39	231.676	307.706	2489.67
1188.65	233.11	307.72	2535.67
1189.91	233.669	306.704	2542.67
1191.17	229.786	305.732	2574
1192.43	230.217	306.198	2599.67
1193.69	228.091	312.089	2602
1194.94	228.786	316.508	2610
1196.2	227.916	322.24	2678
1197.46	225.702	327.648	2776.33
1198.71	218.28	336.671	2781.67
1199.97	216.096	339.893	2743.67
1201.22	223.366	345.944	2748
1202.48	238.599	351.249	2840.67
1203.73	254.154	360.089	2944.33
1204.98	270.515	365.925	2968
1206.24	283.287	372.709	2972
1207.49	293.284	376.483	3010.33
1208.74	299.247	378.135	3066.67
1209.99	304.55	380.583	3123.33
1211.24	303.175	383.8	3153.67
1212.49	296.986	389.702	3140.33
1213.74	287.503	396.352	3142.67
1214.99	282.252	397.606	3123.33
1216.23	277.221	397.767	3117.33
1217.48	274.58	391.473	3056
1218.73	271.667	391.347	2996
1219.97	266.734	390.336	2935.33
1221.22	256.618	388.329	2886.33
1222.47	248.152	383.324	2848
1223.71	244.133	375.998	2817.33
1224.95	244.702	372.196	2803
1226.2	244.538	372.329	2779.33
1227.44	248.389	385.054	2843.67
1228.68	252.569	401.907	2860
1229.92	254.79	418.282	2981.67
1231.16	254.725	430.068	3017.67
1232.41	258.035	436.142	3109.33
1233.65	265.48	445.424	3115
1234.88	265.783	446.168	3119.33
1236.12	259.921	445.238	3127
1237.36	251.58	434.105	3064.67
1238.6	244.343	417.972	3057.67
1239.84	239.058	398.599	2992.33
1241.07	230.51	385.944	2957
1242.31	223.986	380.923	2884.33
1243.54	216.538	377.685	2864
1244.78	214.89	369.277	2826.67
1246.01	218.538	362.811	2770.33
1247.25	228.366	362.776	2692.67
1248.48	241.529	376.392	2722.67
1249.71	249.501	391.699	2821.33
1250.95	258.685	417.054	2927.67
1252.18	265.333	440.256	2994.67
1253.41	275.016	468.448	3049.67
1254.64	281.981	488.037	3187
1255.87	285.471	505.382	3324
1257.1	288.14	513.126	3499.67
1258.33	288.643	513.366	3551
1259.55	290.58	504.298	3546.67
1260.78	289.385	495.587	3487.67
1262.01	283.599	486.718	3415.67
1263.24	274.049	475.657	3354
1264.46	265.061	461.932	3302.33
1265.69	262.779	452.958	3204
1266.91	264.774	449.005	3130.67
1268.14	275.047	449.156	2988
1269.36	287.368	447.452	2958.67
1270.58	299.653	446.319	2928
1271.81	307.056	443.34	2932.33
1273.03	311.364	441.284	2866.33
1274.25	315.529	442.38	2798.67
1275.47	314.037	444.249	2777
1276.69	306.212	445.152	2787.67
1277.91	295.918	439.855	2762.67
1279.13	288.471	430.72	2670
1280.35	281.613	419.953	2615.33
1281.57	276.811	410.277	2598
1282.78	273.751	402.573	2533
1284	272.974	393.501	2468.67
1285.22	262.569	383.741	2367
1286.43	248.308	374.909	2382
1287.65	231.389	369.392	2369.67
1288.86	221.501	369.89	2365.33
1290.08	211.002	368.214	2345
1291.29	207.191	365.886	2328.67
1292.51	208.014	362.779	2308
1293.72	212.007	360.068	2282.67
1294.93	213.063	364.256	2276
1296.14	215.182	370.883	2293.33
1297.35	219.783	382.1	2302.33
1298.56	227.343	393.296	2272.33
1299.77	230.434	407.783	2248.67
1300.98	237.075	423.858	2330
1302.19	243.965	437.219	2371
1303.4	255.702	442.023	2482
1304.61	264.883	438.974	2503
1305.81	277.002	429.266	2614.33
1307.02	284.916	421.503	2666.67
1308.23	289.401	416.424	2682
1309.43	286.702	418.988	2690
1310.64	282.373	419.569	2691.33
1311.84	274.755	423.737	2668
1313.04	265.979	425.904	2581.67
1314.25	256.69	431.907	2562.67
1315.45	249.543	435.956	2565.67
1316.65	242.76	436.832	2555.33
1317.85	235.033	431.499	2498.33
1319.06	227.375	421.31	2417.67
1320.26	221.825	405.692	2371
1321.46	216.921	387.641	2315
1322.66	215.956	369.469	2250
1323.85	217.762	358.021	2226.67
1325.05	225.142	348.408	2167.67
1326.25	231.061	343.779	2151
1327.45	238.876	337.848	2151.67
1328.64	246.73	340.876	2141
1329.84	257.291	344.942	2206
1331.04	266.559	353.548	2242
1332.23	270.524	360.221	2275.33
1333.43	268.618	368.755	2268.33
1334.62	263.478	375.378	2270.33
1335.81	260.893	379.655	2336.67
1337.01	261.979	384.012	2369.33
1338.2	263.205	394.942	2419
1339.39	268.797	403.259	2475
1340.58	276.41	412.615	2521.67
1341.77	287.245	420.497	2541.67
1342.96	293.368	432.198	2561.33
1344.15	294.343	437.604	2589
1345.34	293.226	439.604	2676.33
1346.53	286.706	441.897	2721
1347.72	279.212	451.273	2788.33
1348.9	273.214	459.862	2746.33
1350.09	274.044	471.273	2678
1351.28	276.786	480.895	2706.67
1352.46	276.172	492.96	2764
1353.65	276.224	503.648	2925
1354.83	279.667	521.049	2973.67
1356.02	283.34	537.706	3098.33
1357.2	281.734	549.911	3127.33
1358.38	278.592	547.674	3188.33
1359.57	277.788	541.611	3220
1360.75	281.021	538.266	3340.33
1361.93	287.054	535.748	3375
1363.11	295.096	532.508	3364.33
1364.29	301.2	526.145	3259
1365.47	302.385	519.457	3196.33
1366.65	295.765	511.016	3039.33
1367.83	286.646	502.196	2928
1369.01	277.704	493.301	2780
1370.19	269.876	480.357	2752
1371.36	261.897	464.862	2658.33
1372.54	257.231	447.287	2625.67
1373.72	258.417	434.175	2549.67
1374.89	267.704	422.704	2485.33
1376.07	274.723	415.536	2440.67
1377.24	277.89	412.762	2423
1378.42	273.974	409.38	2437.33
1379.59	270.235	409.641	2372.33
1380.76	264.695	412.828	2368.67
1381.93	261.462	417.247	2313.67
1383.11	254.07	421.198	2334.67
1384.28	250.156	418.049	2260.67
1385.45	247.375	421.054	2280.67
1386.62	253.534	417.965	2246.33
1387.79	265.566	415.159	2281
1388.96	278.347	405.287	2255
1390.13	283.629	398.865	2261
1391.29	282.678	392.676	2239.33
1392.46	281.89	387.998	2240
1393.63	287.366	389.042	2285.67
1394.79	292.126	396.615	2336
1395.96	295.963	404.252	2374.67
1397.13	293.135	413.019	2459.33
1398.29	295.713	420.706	2491.67
1399.45	298.07	440.534	2564
1400.62	309.205	456.002	2571.67
1401.78	321.142	473.809	2670
1402.94	331.389	479.932	2746
1404.11	333.436	486.343	2767
1405.27	329.378	486.131	2738.33
1406.43	327.14	486.925	2692
1407.59	325.124	477.855	2659.67
1408.75	322.105	464.618	2636
1409.91	318.226	444.021	2624.67
1411.07	314.324	428.886	2566.67
1412.23	312.019	414.984	2502.33
1413.39	308.161	409.974	2398
1414.54	310.343	406.287	2357
1415.7	313.019	404.002	2304.33
1416.86	314.315	397.846	2299
1418.01	308.079	394.536	2238
1419.17	298.198	390.301	2164.67
1420.32	288.497	385.522	2097.67
1421.48	283.168	372.354	2064.67
1422.63	279.485	363.131	2074.67
1423.78	275.359	353.245	2106.33
1424.94	268.527	350.517	2110.33
1426.09	264.382	346.72	2135
1427.24	266.394	351.492	2091.33
1428.39	272.448	359.988	2136.67
1429.54	280.343	372.357	2139
1430.69	286.725	383.727	2217.67
1431.84	293.308	391.284	2206.33
1432.99	299.497	397.058	2210.67
1434.14	307.385	399.427	2234.67
1435.29	316.131	402.632	2315.33
1436.43	319.448	404.669	2351.33
1437.58	321.429	402.117	2383
1438.73	323.524	401.876	2385.67
1439.87	333.422	401.072	2465.67
1441.02	339.569	409.086	2484.33
1442.16	342.811	414.522	2483.67
1443.31	341.802	417.091	2426.67
1444.45	342.844	409.746	2373.67
1445.59	342.69	399.734	2359.67
1446.74	339.741	389.914	2331.33
1447.88	333.189	382.371	2264.33
1449.02	324.611	371.221	2184.67
1450.16	315.545	359.233	2083.33
1451.3	309.48	344.082	2068.33
1452.44	303.692	335.312	2032.67
1453.58	299.632	326.793	2007
1454.72	293.2	325.984	1977.67
1455.86	293.273	321.413	1951.67
1457	296.012	316.315	1992
1458.13	305.359	308.928	1998.33
1459.27	313.256	306.886	2020.67
1460.41	320.147	309.825	2071
1461.54	322.916	314.69	2068.33
1462.68	327.886	318.128	2083.67
1463.81	330.531	318.524	2043.33
1464.95	333.793	314.816	2017.67
1466.08	328.298	309.573	2013
1467.21	318.783	301.319	1960
1468.35	306.688	296.235	1924
1469.48	292.921	290.629	1858.67
1470.61	280.41	286.916	1847
1471.74	268.946	280.438	1806.67
1472.87	258.751	274.333	1731.67
1474	247.781	270.254	1631
1475.13	236.531	266.632	1607.67
1476.26	228.646	261.135	1562
1477.39	222.303	252.359	1540.33
1478.52	218.11	239.538	1437
1479.64	212.382	227.779	1426.33
1480.77	209.277	216.056	1400.33
1481.9	208.981	211.711	1385.33
1483.02	209.823	210.881	1330.67
1484.15	213.96	213.373	1322
1485.27	217.515	210.65	1344.33
1486.4	220.545	209.653	1377
1487.52	223.608	207.72	1359
1488.65	224.105	211.163	1336.67
1489.77	223.207	212.124	1321.33
1490.89	219.368	215.093	1300.33
1492.01	215.012	213.632	1328.67
1493.13	211.8	213.282	1319.33
1494.25	210.576	213.706	1337.67
1495.38	214.051	217.385	1318
1496.49	215.587	219.259	1334
1497.61	214.739	216.531	1348.67
1498.73	210.89	210.184	1380.67
1499.85	211.506	205.147	1364.67
1500.97	221.014	200.166	1366.33
1502.09	230.415	200.788	1399
1503.2	241.471	203.124	1432.67
1504.32	245.942	210.697	1470
1505.43	249.594	218.105	1483.33
1506.55	252.084	228.977	1500
1507.66	259.086	240.83	1518.33
1508.78	270.483	254.07	1538
1509.89	278.585	262.657	1567.67
1511	283.082	269.492	1634
1512.12	286.823	274.932	1681.67
1513.23	298.958	282.618	1779.33
1514.34	316.821	290.841	1833.67
1515.45	337.779	302.2	1891.67
1516.56	360.408	312.974	2008
1517.67	373.585	326.075	2135.67
1518.78	385.035	334.061	2239.33
1519.89	390.517	340.669	2228.33
1521	400.245	339.681	2182.67
1522.11	404.993	338.744	2174
1523.21	401.166	329.832	2130
1524.32	388.305	320.79	2115.67
1525.43	370.779	307.524	2077.67
1526.53	357.156	303.706	2092
1527.64	345.695	298.967	2101.33
1528.74	337.902	296.315	2106.67
1529.85	327.893	287.235	2091
1530.95	315.979	282.96	2006.33
1532.06	304.73	276.909	1913.67
1533.16	290.352	271.45	1804.33
1534.26	282.939	263.683	1716.33
1535.36	273.45	254.305	1662
1536.46	265.828	238.319	1601.67
1537.57	256.783	224.284	1564
1538.67	251.464	216.196	1451.67
1539.77	250.984	221.96	1375
1540.86	245.315	223.315	1278
1541.96	234.606	223.063	1237.67
1543.06	223.28	216.352	1213
1544.16	216.73	214.322	1201.33
1545.26	213.005	211.263	1176.33
1546.35	209.618	208.023	1145.67
1547.45	212.513	202.275	1112.33
1548.55	214.783	193.2	1103.33
1549.64	221.674	180.28	1125
1550.74	227.347	176.921	1114.33
1551.83	236.159	183.545	1106.33
1552.92	237.991	198.965	1068.67
1554.02	233.198	210.58	1067.67
1555.11	224.457	219.054	1084.67
1556.2	220.744	222.438	1118.33
1557.29	217.825	220.548	1117
1558.38	217.389	212.557	1084
1559.47	213.984	201.916	1056
1560.57	213.205	188.103	1069.33
1561.65	210.119	175.303	1103.33
1562.74	208.2	162.168	1091
1563.83	206.517	156.45	1061
1564.92	208.117	154.343	1015.33
1566.01	208.76	159.564	1020.33
1567.1	209.69	165.014	1049.33
1568.18	210.221	169.732	1038.33
1569.27	215.126	172.259	1030
1570.35	216.315	174.182	1035
1571.44	219.704	177.485	1041.67
1572.52	220.823	183.399	1049.33
1573.61	223.184	187.07	1046.67
1574.69	222.387	189.189	1052.33
1575.77	218.494	184.683	1048.33
1576.86	220.55	179.219	1022
1577.94	227.357	173.657	1042
1579.02	237.217	173.469	1052
1580.1	242.767	170.897	1055
1581.18	245.079	167.41	1045.67
1582.26	247.231	160.848	1046.67
1583.34	246.438	159.513	1056.67
1584.42	242.555	158.294	1052.33
1585.5	236.641	160.538	1026.33
1586.58	228.986	158.86	1021
1587.66	218.972	158.331	1030
1588.73	209.89	154.935	1062
1589.81	207.869	157.664	1061.67
1590.89	211.224	160.431	1080.33
1591.96	212.841	166.245	1050.67
1593.04	214.646	166.119	1092.33
1594.11	217.758	168.648	1084
1595.19	225.618	168.096	1124.67
1596.26	228.951	170.988	1076.33
1597.33	226.166	168.214	1031.67
1598.4	220.706	167.249	979.667
1599.48	209.126	164.485	973.667
1600.55	193.683	165.834	1000.33
1601.62	180.382	164.508	1015
1602.69	171.991	160.904	1013.33
1603.76	170.268	154.254	995
1604.83	167.499	149.252	962
1605.9	172.089	144.026	950
1606.97	177.298	144.193	943.333
1608.04	183.648	141.058	950.667
1609.1	186.203	143.38	954
1610.17	189.49	142.277	937
1611.24	190.669	148.604	917.333
1612.3	186.839	157.96	889
1613.37	182.879	170.779	897
1614.43	185.026	178.932	940.333
1615.5	190.219	181.746	979.667
1616.56	195.224	187.021	1027.33
1617.63	191.872	193.823	1036.67
1618.69	187.769	197.438	1062.67
1619.75	186.002	195.091	1073.67
1620.82	187.974	184.436	1095
1621.88	192.175	176.993	1130
1622.94	194.58	166.613	1136.67
1624	195.089	161.254	1121.67
1625.06	196.11	155.545	1113.33
1626.12	197.848	149.378	1073.33
1627.18	200.963	143.135	1053.33
1628.24	195.723	138.904	969.333
1629.3	187.51	140.196	916
1630.35	174.135	145.056	889.333
1631.41	167.347	145.697	890.667
1632.47	163.648	143.697	893
1633.52	161.655	135.732	835.667
1634.58	157.953	131.599	777
1635.64	152.711	128.737	753
1636.69	150.681	132.802	780.333
1637.74	152.245	134.233	799
1638.8	152.41	132.8	783.667
1639.85	150.205	127.676	762.333
1640.9	143.117	125.508	734.667
1641.96	139.876	125.527	741
1643.01	135.879	126.51	768
1644.06	133.953	121.809	821
1645.11	128.606	117.422	827.667
1646.16	128.019	113.972	781
1647.21	126.573	117.538	751
1648.26	125.333	121.347	753.333
1649.31	121.939	125.485	757.667
1650.36	120.196	122.191	757
1651.41	118.14	118.438	747.667
1652.45	117.531	111.725	770
1653.5	119.872	112.408	761
1654.55	126.119	115.951	751.333
1655.59	129.079	123.573	762.667
1656.64	131.054	128.319	767
1657.68	129.124	133.089	761.333
1658.73	130.942	135.718	742
1659.77	126.928	135.566	725.667
1660.82	122.105	128.981	745.333
1661.86	115.406	120.331	723.667
1662.9	113.958	110.448	753.333
1663.94	113.944	104.354	744
1664.99	115.005	97.0047	731.333
1666.03	116.517	97.1119	705.333
1667.07	115.769	100.382	696.333
1668.11	113.984	109.142	718.333
1669.15	113.235	113.697	720.333
1670.19	112.182	119.657	689.667
1671.23	113.282	121.793	697.667
1672.26	112.867	122.653	717
1673.3	117.991	115.545	723.333
1674.34	121.949	111.056	694.667
1675.38	128.249	106.643	659.667
1676.41	133.471	106.107	663.667
1677.45	137.923	102.737	656.333
1678.48	141.916	102.508	643
1679.52	142.674	98.2494	626
1680.55	144.995	94.4312	621
1681.59	145	89.634	628.667
1682.62	143.669	90.7319	629.667
1683.65	143.182	87.6294	643.333
1684.69	140.049	82.9417	622.667
1685.72	138.233	73.3683	655.667
1686.75	130.445	72.1539	640.333
1687.78	127.268	72.1072	662.333
1688.81	126.415	73.5012	635.667
1689.84	129.438	72.5058	632.333
1690.87	131.38	71.4079	624.667
1691.9	130.732	69.8928	608.333
1692.93	127.737	70	606.333
1693.96	122.967	71.8834	616.667
1694.98	116.378	76.1329	625.667
1696.01	110.545	79.1818	611.667
1697.04	97.9301	82.9767	576.667
1698.06	87.718	84.1002	554
1699.09	78.7296	84.6154	564
1700.11	80.9674	80.4755	602.333
1701.14	85.704	74.3893	619.667
1702.16	92.9744	66.2378	623
1703.19	97.0769	62.2144	607
1704.21	99.8112	63.1049	603.667
1705.23	102.394	71.9767	596
1706.26	108.788	77.4336	567
1707.28	115.24	84.2797	565.667
1708.3	122.205	88.3496	540.667
1709.32	122.979	95.1282	577.333
1710.34	123.564	98.9347	566.333
1711.36	120.308	98.3916	579.667
1712.38	116.573	93.1282	566
1713.4	109.455	89.303	584
1714.42	100.862	83.1259	589.333
1715.43	90.8112	81.4126	589.667
1716.45	83.1445	80.5105	581.333
1717.47	79.1655	87.352	585.667
1718.49	80.6177	89.9301	590.667
1719.5	84.9301	93.1515	597.667
1720.52	90.5478	95.0606	614.333
1721.53	93.4382	101.627	605.333
1722.55	93.4009	104.07	587
1723.56	90.2005	100.991	568.667
1724.58	87.0466	94.2401	570.333
1725.59	85.8485	89.9744	607.667
1726.6	86.3217	85.7016	626
1727.61	88.4918	84.4732	607.333
1728.63	93.8648	87.1375	588
1729.64	95.6667	95.6713	582.333
1730.65	98.1935	100.044	601.333
1731.66	98.373	100.49	585.333
1732.67	101.396	98.2564	560.667
1733.68	103.431	98.3566	533.333
1734.69	105.501	91.4802	555.333
1735.7	108.1	83.0513	558.667
1736.7	109.995	75.1235	601
1737.71	110.466	74.2308	588.667
1738.72	113.079	74.8415	605.333
1739.72	116.965	80.8392	548.667
1740.73	121.312	87.6014	566.333
1741.74	117.515	96.7832	558.667
1742.74	110.217	96.4848	598.667
1743.75	98.6434	92.1049	557.667
1744.75	91.7576	83.6667	560.667
1745.75	84.9021	79.9277	568
1746.76	82.0886	75.1562	581
1747.76	78.704	71.5291	595
1748.76	78.7972	65.958	578.667
1749.77	81.9114	63.2331	572
1750.77	88.986	59.7949	561
1751.77	96.1888	63.2448	562.667
1752.77	102.196	62.8881	574
1753.77	103.478	67.1539	563
1754.77	102.354	63.8089	561
1755.77	97.8671	66.2494	555
1756.77	95.5897	67.711	556
1757.76	94.0093	75.4172	553.667
1758.76	93.5198	80.6154	584.333
1759.76	92.8904	82.7995	590.333
1760.75	93.1515	80.4359	590
1761.75	92.6573	77.2751	577.333
1762.75	91.8998	73.1166	571.667
1763.74	89.4615	69.4312	554.333
1764.74	90.9301	65.3496	534.667
1765.73	91.1492	61.5548	517
1766.73	92.8951	58.9697	524
1767.72	90.8718	60.965	545
1768.71	90.0653	64.7319	551.333
1769.7	90.5967	68.5548	563.333
1770.7	95.2751	70.9371	570.667
1771.69	99.9021	75.6737	579.333
1772.68	100.175	78.8042	583.333
1773.67	95.951	79.5128	577
1774.66	91.4825	77.5594	576.667
1775.65	86.1935	77.2867	558.333
1776.64	85.1725	77.9977	524.333
1777.63	85.0886	74.4406	520.667
1778.62	87.7995	67.9394	524.333
1779.6	85.4452	61.331	542.333
1780.59	84.2681	58.2797	533.333
1781.58	84.9277	54.3496	524
1782.56	90.6434	52.3357	474.333
1783.55	91.6037	52.7739	484.667
1784.54	89.7319	55.373	497.333
1785.52	85.8904	57.7856	528
1786.51	83.6853	61.0699	528
1787.49	85.0303	65.4895	506.333
1788.47	88.2354	66.2401	488.333
1789.46	94.8089	65.3427	471.333
1790.44	100.338	58.9184	511.667
1791.42	104.769	54.0769	525
1792.4	109.802	47.3963	544.333
1793.38	113.72	45.5594	523
1794.36	118.408	44.9837	550.667
1795.35	120.145	47.2075	525.333
1796.32	124.387	48.1305	519.333
1797.3	126.494	52.9464	511.333
1798.28	126.079	55.5408	514
1799.26	125.037	59.5874	525.667
1800.24	118.748	59.5128	529.333
1801.22	111.434	62.2401	530.333
1802.19	100.228	60.4242	521.333
1803.17	91.5618	60.5338	492.667
1804.15	86.1445	61.1469	487.333
1805.12	77.9557	70.2681	470.333
1806.1	71.0839	75.8881	496.667
1807.07	65.331	79.7413	491.333
1808.05	68.6177	78.0233	503.333
1809.02	72.3706	81.4802	498.667
1809.99	74.1166	81.1002	509.667
1810.97	73.7716	84.2611	507.667
1811.94	70.8415	80.7785	503.333
1812.91	71.1259	81.7925	497.667
1813.88	70.0839	77.8928	503.667
1814.86	73.6107	78.8438	495.667
1815.83	74.1795	77.0863	505
1816.8	70.3613	76.6061	516
1817.77	68.4242	68.4895	503
1818.73	70.8881	61.0932	509.667
1819.7	82.359	54.1678	492
1820.67	89.4476	57.6783	506.667
1821.64	93.9837	62.1026	484
1822.61	95.0186	71.5594	499.333
1823.57	93.3263	75.641	491
1824.54	91.4848	85.303	505.667
1825.51	85.8112	88.1911	474.333
1826.47	83.2797	92.4522	488.667
1827.44	76.8601	85.6131	494.667
1828.4	75.1445	78.2378	501.667
1829.37	72.2657	65.7809	485.667
1830.33	72.0793	56.2331	459
1831.29	70.5851	46.7319	477
1832.26	72.958	43.3636	472.667
1833.22	79.1329	39.7529	494.667
1834.18	81.4476	41.6504	470.333
1835.14	79.4266	42.3939	479.333
1836.1	76.7785	48.5105	463.333
1837.06	79.9441	51.5991	466.667
1838.02	85.8158	57.2611	441.333
1838.98	89.2331	59.7786	456.667
1839.94	88.4615	69.3473	430.333
1840.9	86.0396	77.3869	434
1841.86	83.1818	85.8765	454.667
1842.82	78.9417	85.3566	475.667
1843.77	77.0373	81.1515	479.667
1844.73	74.3776	72.9907	434.333
1845.69	70.7692	65.8368	445.333
1846.64	67.2681	59.3986	423.667
1847.6	64.0793	54.8508	414
1848.55	65.0956	50.303	375
1849.51	64.4942	48.9068	393
1850.46	64.2401	50.035	388.333
1851.42	61.7739	57.4336	410.667
1852.37	61.3939	60.4545	423.333
1853.32	59.3263	61.958	426.667
1854.28	58.6573	59.1212	416.333
1855.23	56.0793	61.0606	395.667
1856.18	54.7296	66.0256	437.333
1857.13	53.8555	73.9627	435.667
1858.08	53.4662	81.6014	445.667
1859.03	54.1935	82.9674	419
1859.98	58.4173	77.8765	446.667
1860.93	64.9044	71.317	454
1861.88	72.0932	66.4918	456.667
1862.83	73.5012	62.1049	462.333
1863.77	73.7249	51.6154	473.333
1864.72	76.8392	41.5851	472.667
1865.67	81.3077	37.5781	463
1866.61	80.3963	43.4895	465.333
1867.56	75.2331	52.0723	444.667
1868.51	71.6737	61.4662	452
1869.45	73.9441	71.3543	457
1870.4	76.0746	79.3287	479
1871.34	76.9068	82.5804	481.667
1872.28	76.7762	83.0256	481.333
1873.23	77.7576	81.0606	514.333
1874.17	77.5058	78.1539	485.333
1875.11	77.965	69.951	455
1876.05	78.7319	62.5618	412.667
1877	79.9441	57.3007	414.667
1877.94	80.8671	53.8974	408.333
1878.88	82.3054	50.2494	434.667
1879.82	84.8578	50.3427	459.333
1880.76	85.7646	55.2867	496.333
1881.7	81.1539	61.1492	468.667
1882.64	77.2191	62.6131	457.667
1883.57	75.1026	62.2867	431.333
1884.51	77.4732	64.1049	422
1885.45	79.5758	69.296	389.667
1886.39	80.2261	69.5828	370.667
1887.32	88.7692	69.0746	379
1888.26	103.671	63.2541	432
1889.19	122.193	57.9697	445.333
1890.13	134.005	51.0047	443
1891.06	138.604	41.5245	411.333
1892	138.571	31.2704	402.333
1892.93	135.21	22.0979	395.333
1893.87	131.114	15.5991	386.667
1894.8	120.893	12.676	399.333
1895.73	106.816	12.1539	381.667
1896.66	88.8438	14.4406	386
1897.59	72.0793	15.3263	379.333
1898.53	60.021	17.2214	411
1899.46	52.282	18.3473	422.667
1900.39	49.6923	23.2308	413.667
1901.32	48.4499	23.9883	417.333
1902.25	49.7576	23.4942	413.667
1903.17	55.3869	22.0117	431.667
1904.1	63.4592	25.0536	418.667
1905.03	71.3496	27.2984	406.667
1905.96	71.1259	29.324	416.333
1906.89	69.3613	27.289	401.333
1907.81	63.4732	27.3776	393.333
1908.74	59.5361	24.972	369
1909.66	51.5385	24.8182	389.667
1910.59	49.2168	23.8904	396.667
1911.51	47.2681	27.1538	397
1912.44	48.2005	31.5315	408.333
1913.36	47.2284	37.9767	416.667
1914.29	50.2587	42.8228	418
1915.21	52.8205	50.8718	400.667
1916.13	55.0513	57.3823	403.667
1917.05	52.8485	63.9907	411.667
1917.98	53.4242	65.5664	414.667
1918.9	51.3543	68.049	391.667
1919.82	54.2448	66.9907	379.333
1920.74	53.9441	65.7622	386.667
1921.66	60.0746	61.2867	376.333
1922.58	63.0047	60.4312	376.667
1923.5	68.3986	58.1818	362.667
1924.42	68.4126	56.9464	356.333
1925.34	71.2471	54.1935	349.667
1926.25	74.5082	52.4242	353.667
1927.17	81.8881	49.7995	374.667
1928.09	87.4382	50.1562	360.333
1929	90.3077	48.9464	368
1929.92	88.4289	49.8112	354
1930.84	88.3403	44.8462	366
1931.75	88.282	41.62	362.333
1932.66	88.6434	38.0862	329.333
1933.58	83.0839	35.9114	349
1934.49	77.1492	31.4569	343.667
1935.41	70.0186	30.4289	382
1936.32	66.3683	30.2611	375.667
1937.23	64.986	35.9347	356
1938.14	66.8508	39.9138	350
1939.06	69.035	44.7576	331.667
1939.97	71.6946	43.6131	336.333
1940.88	74.5991	39.8904	346.333
1941.79	77.5967	31.5058	342
1942.7	77.3054	24.3986	353
1943.61	72.3893	16.5711	347.333
1944.52	65.7086	9.63403	355
1945.42	59.5245	1.18648	343
1946.33	54.2261	-3.47086	325.333
1947.24	48.8648	-4.40326	331.667
1948.15	43.9487	1.32634	333
1949.05	45.3566	2.59441	362.333
1949.96	48.7879	5.48252	369.667
1950.87	54.4778	5.27972	371
1951.77	57.2331	7.37063	358
1952.68	59.9907	7.4662	365.333
1953.58	62.1702	10.2378	359.333
1954.49	62.0559	18.366	382
1955.39	61.3333	27.8462	352.333
1956.29	58.6224	30.4872	357.333
1957.2	57.6504	30.5641	329.333
1958.1	57.9697	28.3636	345.333
1959	57.2774	29.1562	349
1959.9	57.7249	23.5501	363.667
1960.8	53.3986	21.69	373.333
1961.7	52.1608	17.8974	377
1962.6	50.6131	18.4942	371.667
1963.5	53.3939	15.8298	356.333
1964.4	54.345	16.1632	329.333
1965.3	53.9394	18.2401	334.667
1966.2	53.1329	21.2144	340.333
1967.1	57.9207	24.9627	368.667
1967.99	63.7296	31.373	361
1968.89	70.6643	37.6527	359.667
1969.79	71.8765	41.9674	359.667
1970.68	74.7529	38.1422	379.333
1971.58	75.965	36.7692	385.333
1972.48	78.6527	35.0023	403.667
1973.37	79.9301	36.6806	391.333
1974.27	82.8042	33.7063	373.333
1975.16	84.9604	27.5478	328
1976.05	88.1585	19.007	312
1976.95	89.8928	13.5245	311.667
1977.84	95.4802	14.6737	332.333
1978.73	94.655	21.3473	341.333
1979.62	92.5594	26.0047	355.667
1980.52	87.4522	29.7529	347
1981.41	84.9021	31.8205	347.333
1982.3	80.5478	40.4569	314.333
1983.19	75.4452	49.2378	309
1984.08	72.0163	60.0117	322
1984.97	70.4266	64.6806	336.333
1985.85	67.3287	62.1235	342.333
1986.74	69.8648	50.5082	296.667
1987.63	74.9137	37.7133	312.667
1988.52	83.1772	27.9138	312.667
1989.41	84.7995	23.5198	328.667
1990.29	87.1678	17.1678	319.667
1991.18	88.0047	13.1375	329.333
1992.06	89.2564	8.67832	332.667
1992.95	88.4592	7.3613	314.333
1993.84	85.7809	4.32401	304.667
1994.72	78.4289	3.17716	314
1995.6	67.035	2.42657	318
1996.49	54.8228	1.53147	296.667
1997.37	51.4289	0.32634	305
1998.25	50.1329	2.52448	305
1999.14	52.3683	6.69697	339.333
2000.02	52.5921	13.8415	339.667
2000.9	56.4662	17.0629	358
2001.78	59.5501	20.1655	361
2002.66	63.9231	17.6877	358.667
2003.54	66.979	14.2028	355
2004.42	72.1399	7.84849	332.667
2005.3	76.3543	1.47086	319
2006.18	79.69	-4.15385	327.333
2007.06	79.4382	-6.30769	344.667
2007.94	75.7319	-7.2331	350.333
2008.81	71.7972	-2.7296	344.333
2009.69	69.2378	2.82751	325.667
2010.57	65.3963	11.9814	341.667
2011.44	59.9254	18.4429	344
2012.32	54.0233	25.655	349
2013.2	49.7809	30.1305	346
2014.07	49.1399	35.8112	343
2014.95	50.6037	37.035	369.667
2015.82	55.8951	39.1958	373
2016.69	59.3543	34.8531	351.667
2017.57	60.1842	31.2518	328.667
2018.44	58.958	20.3613	308.667
2019.31	61.1119	17.1678	303.667
2020.18	63.1072	14.2005	275.667
2021.06	63.4709	17.2331	274.667
2021.93	62.711	14.5291	284.333
2022.8	63.8042	14.0559	319.333
2023.67	68.8881	15.3636	311.667
2024.54	73.4709	22.4615	318.667
2025.41	80.31	26.7273	303
2026.28	85.6201	31.31	301.667
2027.15	91.359	26.1189	314
2028.01	94.7226	24.3217	305.333
2028.88	98.5035	17.6643	301
2029.75	99.7856	20.2704	302.333
2030.62	97.2378	18.6434	303
2031.48	90.8275	19.2214	306.333
2032.35	85.9464	13.7786	271.667
2033.21	81.676	12.7646	272
2034.08	80.007	13.2657	277.333
2034.94	74.6923	17.2354	316
2035.81	67.5944	16.4522	306
2036.67	57.2261	13.6224	306.667
2037.54	51.5058	5.91375	291
2038.4	47.0909	2.06993	305.667
2039.26	43.641	-1.02098	288.333
2040.12	36.4755	0.44988	280.333
2040.99	31.6224	-3.46154	263.333
2041.85	30.9301	-6.60839	272.667
2042.71	37.2494	-12.7203	277
2043.57	44.0979	-12.8578	278
2044.43	49.1678	-9.55012	302.333
2045.29	49.4918	0.97902	314.333
2046.15	47.4406	11.3007	342.667
2047.01	47.5921	21.289	317.333
2047.86	51.014	26.7902	300.667
2048.72	56.0023	34.1445	304.667
2049.58	58.1608	35.704	313
2050.44	57.4382	35.8205	319.667
2051.29	58.4825	28.4569	310.667
2052.15	60.2238	21.1772	302
2053.01	61.2774	12.7925	278.333
2053.86	58.5781	9.53846	265.333
2054.72	55.2751	9.7366	270
2055.57	48.683	14.8158	286.333
2056.43	42.5851	20.1632	281.667
2057.28	35.9021	26.6737	275.333
2058.13	35.2914	31.0979	282.333
2058.99	39.0956	34.352	265.667
2059.84	45.1795	32.4569	293
2060.69	50.8228	35.3054	284.667
2061.54	54.7739	36.8368	304
2062.39	55.4778	40.1772	284.333
2063.24	54.8578	38.7063	275
2064.09	56.359	39.9347	245.667
2064.94	58.373	41.9138	264
2065.79	58.2005	45.0093	273.333
2066.64	56.9767	46.4056	309
2067.49	55.7879	47.7692	273
2068.34	59.296	41.5781	257.667
2069.19	62.9883	35.3403	241.333
2070.04	70.0606	29.6573	252.667
2070.88	75.6853	30.9953	258.667
2071.73	76.7482	28.8765	236
2072.58	74.683	26.296	207
2073.42	68.7156	18.6923	214.667
2074.27	63.0793	15.2284	234.333
2075.11	52.7203	9.03263	255.667
2075.96	45.5827	8.36597	255
2076.8	41.0513	4.47552	264.667
2077.64	40.8415	5.23077	258.333
2078.49	42.2331	5.08625	289
2079.33	45.5082	14.0233	260
2080.17	53.007	25.9138	246.333
2081.01	58.5175	40.8555	217.667
2081.86	62.958	51.1375	243
2082.7	65.0816	59.1608	250.667
2083.54	64.3217	58.7506	234.333
2084.38	60.4662	56.9021	226.667
2085.22	52.1655	48.0862	248.667
2086.06	46.2075	40.655	258.667
2086.9	42.3124	27.359	267
2087.74	42.282	18.4709	264
2088.57	45.0606	12.7063	269.667
2089.41	51.4522	12.0396	266
2090.25	57.6154	11.5291	275.333
2091.09	62.352	10.972	282.667
2091.92	66.2051	11.1539	281.333
2092.76	67.683	14.1911	271.333
2093.59	67.1515	14.8461	238
2094.43	64.3636	16.7622	229.333
2095.27	60.1958	16.5874	223.667
2096.1	57.8881	22.289	239
2096.93	55.4569	28.6713	259.333
2097.77	58.1352	34.9301	265.667
2098.6	61.62	40.1445	268.667
2099.43	64.9231	45.711	280.333
2100.27	64.8298	48.4452	295.667
2101.1	59.5711	50.2937	292
2101.93	54.9044	45.7949	274
2102.76	47.7925	40.028	246.667
2103.59	42.366	27.4452	248.667
2104.42	37.8951	19.7436	243.333
2105.25	38.1585	16.6317	249
2106.08	41.8368	20.8625	229
2106.91	43.9767	24.5245	232.333
2107.74	44.7436	27.7599	232.667
2108.57	42.5268	31.7646	243.333
2109.39	36.634	38.0629	239.333
2110.22	30.9068	43.9697	227.333
2111.05	26.0117	47.4802	222.333
2111.88	30.4825	43.9744	224
2112.7	32.2657	41.2284	214.333
2113.53	35.1235	35.4475	241
2114.35	34.8718	37.4639	230
2115.18	39.5082	38.4242	257.333
2116	44.2051	38.6527	230.333
2116.83	48.366	35.5874	243.667
2117.65	51.1725	31.042	236.667
2118.47	52.289	29.6387	240.667
2119.3	50.6737	33.4289	239
2120.12	49.1842	38.9674	238.333
2120.94	47.69	43.9813	238.667
2121.76	46.2121	45.1399	214.667
2122.58	39.6294	48.0956	197
2123.41	34.8555	48.4802	205.667
2124.23	28.3846	51.3124	218
2125.05	26.9208	48.289	225
2125.87	28.3986	43.8019	218
2126.68	33.5291	33.8741	237.667
2127.5	37.2214	28.9907	242.667
2128.32	38.4522	27.2797	235.333
2129.14	37.7552	29.5921	210.667
2129.96	37.6946	27.4615	234.667
2130.77	33.5641	27.0792	274.667
2131.59	27.1072	22.5012	305.333
2132.41	19.6806	21.1049	285
2133.22	15.2191	17.8648	269
2134.04	9.83683	17.7809	249
2134.85	4.59441	13.282	259
2135.67	1.01166	8.88578	255
2136.48	0.37762	5.23543	259.667
2137.3	0.95105	9.77389	255
2138.11	5.48019	13.0606	244.333
2138.92	12.8648	16.7366	223
2139.74	26.2331	17.5082	227
2140.55	34.4406	21.1399	233
2141.36	45.1795	22.8228	274.333
2142.17	53.7389	25.4522	253
2142.98	61.2121	28.979	238.667
2143.79	62.62	31.2308	223.333
2144.6	59.8951	28.4382	257.667
2145.41	59.9977	24.8811	282
2146.22	62.2261	22.8695	277.333
2147.03	64.9441	23.9907	260
2147.84	65.2657	23.4849	242
2148.65	63.648	26.5944	218.333
2149.45	64.042	29.0187	216
2150.26	61.697	34.5734	212.667
2151.07	60.3217	36.7459	269.667
2151.88	55.1865	39.282	282.667
2152.68	49.6643	40.2774	296
2153.49	42.8368	39.4475	251.667
2154.29	38.5222	38.972	222.667
2155.1	39.8671	40.3869	209.667
2155.9	47.6014	40.0466	218.667
2156.71	55.2518	41.7786	239.667
2157.51	57.9487	39.6107	232
2158.31	55.5291	40.9907	221
2159.11	50.697	40.1725	215.333
2159.92	44.9091	39.014	208.333
2160.72	39.1119	31.7856	223
2161.52	36.1399	20.7226	220.667
2162.32	40.0816	8.13986	242
2163.12	45.1445	-1.59674	241.667
2163.92	53.2751	-9.40793	224
2164.72	60.9324	-12.1562	212.667
2165.52	70.331	-12.8112	201.333
2166.32	74.5175	-6.32867	210
2167.12	71.0886	0.19114	218.667
2167.92	61.0233	8.99301	241
2168.72	48.2541	16.0699	225.333
2169.51	37.5594	19.1189	212.333
2170.31	32.7273	17.7762	192.667
2171.11	30.4825	9.75758	194.333
2171.9	29.7786	3.59441	204.667
2172.7	26.1422	0.74126	210.667
2173.5	24.8578	1.5338	230.333
2174.29	23.0187	5.82051	218
2175.09	21.9324	11.5245	220.333
2175.88	20.3054	19.4312	206.667
2176.67	19.2168	24.5688	232.333
2177.47	17.7809	27.359	228.667
2178.26	19.1305	26.1026	252
2179.05	21.5874	23.303	217
2179.85	25.7179	18.345	225.667
2180.64	24.1678	14.317	203.667
2181.43	20.627	13.9977	218.667
2182.22	17.9837	19.9813	202.333
2183.01	19.0979	25.5385	238.333
2183.8	21.7925	27.9487	245.667
2184.59	24.31	24.1026	260.667
2185.38	24.7622	22.6503	233.333
2186.17	23.993	20.5781	210.667
2186.96	22.2284	23.4615	207.333
2187.75	25.7319	27.9277	221.667
2188.53	33.0676	39.2051	242.667
2189.32	42.8298	51.8858	241
2190.11	50.697	63.0559	239.667
2190.89	55.2284	71.1492	239.333
2191.68	56.6853	75.3054	233.667
2192.47	57.3566	73.4009	231
2193.25	58.31	66.655	241.333
2194.04	55.4149	56.0699	237
2194.82	45.5268	49.1469	229.333
2195.61	31.0117	42.4685	248
2196.39	18.4732	43.3613	257.667
2197.17	10.4126	47.8042	271
2197.96	7.42424	55.2984	242.667
2198.74	8.14918	55.0513	259.667
2199.52	11.3147	51.9697	240.333
2200.3	16.7622	44.2774	267.333
2201.08	21.0956	35.3473	263.333
2201.87	26.69	24.5245	254.333
2202.65	31.5851	17.1375	194
2203.43	34.2984	11.8904	167
2204.21	33.9324	8.96504	163
2204.99	32.2191	6.17016	210.333
2205.76	30.6737	9.37529	205.667
2206.54	28.3263	12.9254	192.333
2207.32	23.6177	16.4452	178.333
2208.1	24.2401	12.1562	208
2208.88	25.4312	10.6201	226.333
2209.65	30.5431	7.55012	226
2210.43	31.5897	6.70163	191
2211.21	34.4825	4.24475	190
2211.98	37.2937	3.73427	159.333
2212.76	39.5501	6.15151	190.667
2213.53	40.1958	12.3613	212.333
2214.31	41.697	20.627	241.667
2215.08	42.1329	32.0489	232.333
2215.85	42.4219	40.662	218.667
2216.63	38.8741	47.6597	231.667
2217.4	39.1329	45.6014	242.667
2218.17	35.5291	42.1725	243.333
2218.95	34.2657	36.5664	234.667
2219.72	30.5897	37.3706	227
2220.49	30.5594	35.3147	239
2221.26	27.4709	33.8089	241.667
2222.03	22.8205	33.4825	213
2222.8	17.4988	38.373	188.333
2223.57	17.1212	44.331	170
2224.34	18.345	46.1189	198.333
2225.11	23.1189	44.2564	207
2225.88	28.0093	40.1212	211
2226.65	38.7063	33.5035	214.333
2227.41	46.8182	25.014	238.667
2228.18	56.8275	17.0816	247.667
2228.95	59.0443	17.049	245
2229.72	58.9534	15.6993	232.333
2230.48	50.3427	17.4149	222.667
2231.25	43.8438	14.2704	225
2232.01	36.4429	16.697	220.667
2232.78	33.7646	17.6364	255
2233.54	30.9487	20.5781	232.333
2234.31	31.7366	22.5851	209
2235.07	34.5431	23.6154	193.667
2235.83	42.1842	25.2075	197.667
2236.6	48.4126	26.7692	224
2237.36	54.5175	29.2471	193
2238.12	52.8182	34.0606	196.667
2238.88	48.5571	39.2191	194.667
2239.65	40.2914	46.8508	190.333
2240.41	34.2518	48.2634	155
2241.17	27.352	51.1282	137
2241.93	24.1189	50.8741	149.333
2242.69	21.3077	53.718	172
2243.45	22.3939	48.3333	200
2244.21	22.5291	43.5478	214.667
2244.97	24.7016	40.324	244
2245.72	26.0629	41.035	207.667
2246.48	25.3194	38.5991	203.667
2247.24	21.5058	33.0489	172.667
2248	16.5245	28.3846	193.333
2248.75	12.4965	27.7133	174
2249.51	9.79487	26.2378	178.333
2250.27	6.90443	27.5688	186.333
2251.02	4.32401	25.7832	194.333
2251.78	2.38695	25.4452	207.667
2252.53	7.50117	22.8462	184.667
2253.29	13.5991	26.8485	175.333
2254.04	20.2214	28.2634	150.667
2254.79	22.0606	27.7786	170.667
2255.55	23.1189	22.8112	174.667
2256.3	22.5944	21.0513	184.333
2257.05	26.366	22.0187	186.333
2257.8	29.7459	24.4802	185.333
2258.56	31.5525	27.1911	177.667
2259.31	25.8765	28.9068	168
2260.06	20.8322	29.1748	183
2260.81	18.6667	30.9604	192.333
2261.56	21.5291	31.62	189.333
2262.31	23.0583	29.8135	194.667
2263.06	23.965	23.6224	213
2263.81	22.8415	18.5268	224.333
2264.56	21.5991	15.5291	206.333
2265.3	18.4219	15.6107	169.333
2266.05	19.6923	13.7972	179.667
2266.8	20.3706	13.8811	207.333
2267.55	21.9534	15.7366	242.333
2268.29	18.9604	22.7296	215.667
2269.04	17.4872	30.8508	208.333
2269.78	16.9534	36.6573	200
2270.53	17.2005	38.1445	217.667
2271.27	17.7762	40.683	203
2272.02	18.2937	43.4522	201.333
2272.76	16.0886	44.282	170
2273.51	12.9627	41.9114	159.667
2274.25	8.93473	35.2797	140.333
2274.99	10.8741	28.9021	159.333
2275.74	15.1515	21.2121	163.333
2276.48	24.648	13.373	177
2277.22	30.7506	9.54779	174.333
2277.96	36.366	7.00466	187.333
2278.7	42.1235	9.41492	172
2279.44	49.7413	11.2751	166
2280.18	53.6434	15.4545	134.667
2280.92	54.8345	18.0117	159
2281.66	52.6107	19.8182	158.667
2282.4	50.4126	20.5082	188.667
2283.14	44.8228	19.8834	182
2283.88	36.7389	19.1212	192.333
2284.62	28.7273	15.0746	179.667
2285.36	21.7646	8.69231	179.667
2286.09	15.5548	6.89044	179.333
2286.83	10.2028	5.74359	192.667
2287.57	5.46853	8.24009	199
2288.3	5.662	5.83683	200.667
2289.04	3.48019	4.68532	179.333
2289.77	6.09557	4.91375	169.333
2290.51	11.8158	8.34266	159.333
2291.24	23.0559	14.4918	172.667
2291.98	31.5781	24.1096	157.333
2292.71	31.676	32.0117	163.333
2293.44	32.6317	37.8601	150
2294.18	33.0559	39.2867	171.333
2294.91	37.4056	42.6737	155.333
2295.64	36.1096	41.4965	171
2296.37	32.4056	39.0956	174.333
2297.1	28.9114	32.324	211.667
2297.84	23.7226	27.7949	216.333
2298.57	19.3613	26.9347	212
2299.3	15.7413	30.9277	188.667
2300.03	17.359	36.3776	173
2300.76	17.7646	39.9767	166.667
2301.49	13.669	38.1865	163.667
2302.21	7.9627	37.2308	167.333
2302.94	6.3986	36.3683	171.667
2303.67	7.11655	38.0723	181
2304.4	8.4289	34.5991	191.333
2305.13	4.75525	30.1655	174.333
2305.85	3.12121	23.2075	147
2306.58	-0.65734	23.4312	135.667
2307.3	-1.25408	26.8485	139.333
2308.03	-0.0979	34.5408	162.333
2308.76	9.99534	41.1725	169.333
2309.48	19.9674	47.7716	189.667
2310.2	24.7692	50.648	180
2310.93	23.4918	52.5385	165
2311.65	24.8438	47.7879	127
2312.38	25.0373	41.3496	134.667
2313.1	23.5804	29.0513	151.667
2313.82	14.5734	17.8718	178.333
2314.54	7.73893	3.39394	162.333
2315.27	-1.8042	-3.51981	152.667
2315.99	-6.31235	-8.33333	164.667
2316.71	-9.54546	-6.02331	173
2317.43	-6.33333	-1.70863	171
2318.15	-4.64569	7.01865	164.667
2318.87	-2.74126	13.3077	186.333
2319.59	-1.8718	18.3776	196.333
2320.31	2.35897	18.6806	186
2321.03	8.58042	21.7016	152.333
2321.74	14.5361	21.4546	144.667
2322.46	17.9534	20.331	148
2323.18	19.1888	15.7156	173
2323.9	19.2984	11.4429	169
2324.61	16.9184	5.47785	163
2325.33	14.8531	-0.24942	152.667
2326.05	12.5455	-5.21911	153.667
2326.76	10.8485	-8.3007	153.333
2327.48	10.5082	-13.8881	132.667
2328.19	8.70629	-19.5058	125
2328.91	9.50117	-26.3194	140
2329.62	7.23543	-23.4662	149
2330.33	7.47086	-22.6667	171.667
2331.05	9.7669	-19.324	160
2331.76	14.0746	-20.5198	173.667
2332.47	17.7413	-18.9813	138.333
2333.19	16.6317	-13.5245	138.333
2333.9	20.4172	-6.47785	140.333
2334.61	23.3077	-0.78788	158
2335.32	27.3427	0.90443	155.667
2336.03	27.5921	1.13753	153.333
2336.74	24.3473	4.9697	168.333
2337.45	19.9324	7.08392	170.333
2338.16	10.1166	13.0186	172.333
2338.87	6.60839	14.2401	171.333
2339.58	3.32168	20.8298	186
2340.29	3.69697	23.0373	183
2340.99	3.3007	27.8974	164.667
2341.7	2.1049	28.2681	151.333
2342.41	4.92774	27.1329	144.667
2343.12	5.31468	21.5758	169.333
2343.82	9.31702	15.0023	165.667
2344.53	11.4918	6.46853	177.333
2345.23	14.4755	-1.02098	160
2345.94	15.8368	-12.1422	189.333
2346.64	14.0559	-16.0513	174.333
2347.35	9.91608	-15.1539	185.333
2348.05	3.75291	-6.331	137
2348.76	-0.82284	1.06527	151
2349.46	-2.8042	7.85315	157.667
2350.16	-3.00233	12.1958	151.667
2350.87	-1.16783	15.1585	153.667
2351.57	0.10723	14.3916	138.333
2352.27	4.32634	11.0932	163.333
2352.97	8.34732	2.77389	134.667
2353.67	13.5408	-2.38228	128.667
2354.37	17.8555	-6.89977	122.333
2355.08	20.5221	-2.65734	150
2355.78	20.8252	-3.16317	164.667
2356.47	20.3287	-0.38695	181.667
2357.17	22.1772	-0.15851	167.333
2357.87	30.3077	2.99301	147.333
2358.57	36.7459	4.5338	136
2359.27	36.676	4.21911	143.333
2359.97	27.697	4.17716	140.667
2360.67	18.0606	4.83217	143
2361.36	10.5897	4.17249	139.667
2362.06	6.20513	5.79487	152.667
2362.76	7.55245	4.74126	135.333
2363.45	9.79953	5.71096	140.667
2364.15	13.965	-0.23776	154.667
2364.84	15.5921	-3.04196	173.333
2365.54	22.1305	-6.53846	182
2366.23	27.5571	-7.14918	165.667
2366.92	25.8718	-9.81818	171.333
2367.62	16.9744	-16.2657	138.667
2368.31	2.83916	-20.9837	149
2369	-6.76224	-23.9324	122.667
2369.7	-14.5175	-22.2564	130.333
2370.39	-15.8065	-20.5711	123.667
2371.08	-14.7156	-20.2564	116.667
2371.77	-11.8531	-18.338	158.333
2372.46	-8.31235	-16.9254	152
2373.15	-3.69697	-14.4382	169.667
2373.84	2.77156	-16.4196	112.333
2374.53	7.10023	-18.4172	113
2375.22	10.9371	-23.8765	117.333
2375.91	13.5152	-26.4918	132
2376.6	14.1515	-26.4126	143.667
2377.29	13.1329	-24.5478	121.667
2377.98	9.35198	-22	123.667
2378.67	8.59441	-22.2448	100
2379.35	7.55711	-18.9138	127.333
2380.04	4.94306	-18.3133	142.333
2380.73	1.80003	-20.0962	140
2381.41	-1.81951	-25.0876	130.667
2382.1	-5.86314	-34.1125	101.333
2382.78	-10.2784	-47.9963	97.6667
2383.47	-15.0128	-67.5641	86

## Sheet: Sheet3
Fig. 4d
Raman shift	blank	0.38pM	38pM	189pM	378pM
750.562	24.0336	25.3691	40.4771	30.1822	21.4038
749.381	13.495	22.7738	32.66	27.3604	11.62
748.198	22.3375	25.2406	26.7348	17.3855	2.06248
747.017	16.3683	27.6918	26.1524	18.9416	2.06248
745.834	19.3461	24.0804	29.2616	29.1614	2.06248
744.65	20.8133	25.1937	39.6016	26.1145	2.06248
743.468	15.5422	23.2289	49.5644	21.7913	2.06248
742.284	21.3744	23.2172	57.321	24.1879	2.06248
741.101	28.2757	17.6343	61.7358	27.9316	0.5214
739.916	19.5206	22.712	67.2669	33.2486	19.281
738.732	27.4287	17.4078	76.1321	43.9174	26.5356
737.548	25.3511	8.92803	84.1216	57.6315	48.9725
736.362	26.5704	8.1846	92.4459	76.4536	88.6699
735.178	24.0336	5.786	89.1878	83.3658	136.601
733.992	13.495	1.99983	100.544	118.054	192.181
732.807	22.3375	6.45701	106.219	179.675	281.877
731.621	16.3683	8.14033	130.201	244.963	420.184
730.436	19.3461	20.2457	141.773	360.347	618.47
729.249	20.8133	26.3494	172.337	481.769	836.419
728.062	15.5422	34.7567	196.458	604.813	1056.16
726.876	21.3744	42.642	216.4	730.347	1286.9
725.688	19.5206	48.0479	236.567	843.036	1463.32
724.501	27.4287	61.0325	265.482	935.701	1627.08
723.313	25.3511	61.6852	282.907	990.957	1765.7
722.126	26.5704	63.0833	300.419	1027.37	1818.69
720.938	24.0336	63.0578	310.485	1036.29	1838.45
719.749	13.495	57.1813	312.918	1006.08	1820.92
718.561	22.3375	47.5504	303.109	969.476	1728.9
717.372	16.3683	44.2932	292.403	887.769	1603.85
716.183	19.3461	41.3682	271.161	798.75	1428.82
714.993	20.8133	27.6025	243.855	697.837	1216
713.804	15.5422	24.3785	216.797	592.257	1037.72
712.614	21.3744	28.1256	184.441	503.732	864.199
711.424	28.2757	25.4261	170.492	425.099	729.46
710.233	19.5206	21.9166	157.92	405.617	652.148
709.043	27.4287	24.289	156.289	416.729	665.377
707.853	25.3511	30.9014	168.798	471.947	758.205
706.661	26.5704	37.6151	187.297	566.938	914.665
705.47	24.0336	45.5092	211.245	668.927	1111.77
704.277	13.495	62.6691	228.557	787.118	1322.27
703.086	22.3375	72.0187	244.563	877.868	1516.51
701.894	16.3683	75.4188	273.024	939.106	1671.43
700.701	19.3461	87.0258	283.041	998.218	1805.59
699.509	20.8133	87.6024	298.837	1025.89	1890.9
698.315	15.5422	89.7027	301.59	1041.32	1942.41
697.122	21.3744	87.1298	302.597	1027.75	1947.98
695.929	28.2757	85.3358	292.677	1009.72	1888.74
694.735	19.5206	78.8155	274.791	959.497	1778.66
693.541	27.4287	79.8413	262.056	878.564	1635.1
692.347	25.3511	68.4694	226.164	797.852	1470.72
691.152	26.5704	57.8381	197.829	702.257	1278.07
689.958	24.0336	50.0926	169.158	609.241	1110.06
688.763	13.495	42.5112	146.513	526.139	938.89
687.567	22.3375	29.6935	131.824	442.644	781.322
686.372	16.3683	22.4131	104.543	390.441	670.218
685.176	19.3461	19.8656	86.8958	331.091	580.13
683.979	20.8133	19.2078	86.3532	299.019	528.002
682.783	15.5422	16.9373	77.3234	279.547	500.659
681.587	21.3744	24.4108	73.9786	274.351	489.74
680.39	28.2757	25.8454	63.206	271.148	473.8
679.193	19.5206	23.4683	60.0423	236.438	446.865
677.996	27.4287	27.5022	58.517	192.949	425.343
676.798	25.3511	32.9053	50.668	183.202	413.212
675.601	26.5704	32.0807	54.0098	171.349	380.804
674.402	24.0336	32.8174	51.6623	160.264	380.091
673.203	13.495	30.2765	50.8258	159.257	332.625
672.005	22.3375	25.363	47.5457	161.332	300.459
670.806	16.3683	18.5769	57.1627	140.034	271.958
669.606	19.3461	17.3584	63.9919	136.191	224.057
668.407	20.8133	9.91066	62.8865	124.857	186.339
667.208	15.5422	5.97775	67.4537	107.28	136.973
666.008	21.3744	1.18879	64.3393	94.9677	116.863
664.808	28.2757	-1.1952	64.3974	79.0247	80.5941
663.607	19.5206	0.90365	57.9654	80.7095	43.5914
662.406	27.4287	0.18098	51.7638	75.8171	38.3242
661.205	25.3511	-2.54726	42.7544	52.9188	21.7857
660.004	26.5704	-1.71779	49.6289	61.0044	28.6596
658.803	27.4287	1.4889	45.7815	59.6107	40.5481
657.601	25.3511	8.44892	46.3778	72.3526	55.1309
656.398	26.5704	12.9439	32.6927	75.8228	62.6795
655.196	36.0961	17.0659	30.6645	61.452	76.9662
653.994	53.3488	15.7941	19.6602	68.7529	73.5025
652.791	54.998	14.0402	6.81934	83.9188	73.487
651.588	62.4255	17.1654	6.14498	84.5531	63.7797
650.385	62.3945	22.2592	10.2206	86.5311	82.3353

## Sheet: Sheet4
Fig.4e
delta_I	Nmax	delta_I	fit
1838	90720	0	0
1036	45360	0.5	8.96343
310	9120	1	17.9319
63	91	1.5	26.9054
		2	35.8839
		2.5	44.8674
		3	53.856
		3.5	62.8496
		4	71.8483
		4.5	80.852
		5	89.8608
		5.5	98.8746
		6	107.893
		6.5	116.917
		7	125.946
		7.5	134.98
		8	144.019
		8.5	153.064
		9	162.113
		9.5	171.167
		10	180.227
		10.5	189.291
		11	198.361
		11.5	207.435
		12	216.515
		12.5	225.6
		13	234.69
		13.5	243.785
		14	252.885
		14.5	261.99
		15	271.101
		15.5	280.216
		16	289.337
		16.5	298.462
		17	307.593
		17.5	316.729
		18	325.87
		18.5	335.016
		19	344.167
		19.5	353.324
		20	362.485
		20.5	371.652
		21	380.824
		21.5	390.001
		22	399.183
		22.5	408.37
		23	417.563
		23.5	426.76
		24	435.963
		24.5	445.171
		25	454.384
		25.5	463.602
		26	472.826
		26.5	482.054
		27	491.288
		27.5	500.527
		28	509.771
		28.5	519.02
		29	528.275
		29.5	537.535
		30	546.799
		30.5	556.07
		31	565.345
		31.5	574.625
		32	583.911
		32.5	593.202
		33	602.498
		33.5	611.799
		34	621.106
		34.5	630.418
		35	639.735
		35.5	649.057
		36	658.384
		36.5	667.717
		37	677.055
		37.5	686.398
		38	695.746
		38.5	705.1
		39	714.459
		39.5	723.823
		40	733.192
		40.5	742.567
		41	751.947
		41.5	761.332
		42	770.722
		42.5	780.118
		43	789.519
		43.5	798.925
		44	808.337
		44.5	817.754
		45	827.176
		45.5	836.603
		46	846.036
		46.5	855.474
		47	864.917
		47.5	874.366
		48	883.819
		48.5	893.279
		49	902.743
		49.5	912.213
		50	921.688
		50.5	931.168
		51	940.654
		51.5	950.145
		52	959.641
		52.5	969.143
		53	978.65
		53.5	988.162
		54	997.68
		54.5	1007.2
		55	1016.73
		55.5	1026.27
		56	1035.8
		56.5	1045.35
		57	1054.9
		57.5	1064.45
		58	1074.01
		58.5	1083.58
		59	1093.15
		59.5	1102.73
		60	1112.31
		60.5	1121.9
		61	1131.49
		61.5	1141.09
		62	1150.69
		62.5	1160.3
		63	1169.92
		63.5	1179.53
		64	1189.16
		64.5	1198.79
		65	1208.43
		65.5	1218.07
		66	1227.71
		66.5	1237.37
		67	1247.02
		67.5	1256.69
		68	1266.36
		68.5	1276.03
		69	1285.71
		69.5	1295.39
		70	1305.08
		70.5	1314.78
		71	1324.48
		71.5	1334.19
		72	1343.9
		72.5	1353.62
		73	1363.34
		73.5	1373.07
		74	1382.8
		74.5	1392.54
		75	1402.28
		75.5	1412.03
		76	1421.79
		76.5	1431.55
		77	1441.32
		77.5	1451.09
		78	1460.87
		78.5	1470.65
		79	1480.44
		79.5	1490.23
		80	1500.03
		80.5	1509.84
		81	1519.65
		81.5	1529.46
		82	1539.29
		82.5	1549.11
		83	1558.94
		83.5	1568.78
		84	1578.63
		84.5	1588.48
		85	1598.33
		85.5	1608.19
		86	1618.06
		86.5	1627.93
		87	1637.8
		87.5	1647.69
		88	1657.57
		88.5	1667.47
		89	1677.37
		89.5	1687.27
		90	1697.18
		90.5	1707.1
		91	1717.02
		91.5	1726.95
		92	1736.88
		92.5	1746.82
		93	1756.76
		93.5	1766.71
		94	1776.66
		94.5	1786.62
		95	1796.59
		95.5	1806.56
		96	1816.54
		96.5	1826.52
		97	1836.51
		97.5	1846.5
		98	1856.5
		98.5	1866.51
		99	1876.52
		99.5	1886.54
		100	1896.56
		100.5	1906.59
		101	1916.62
		101.5	1926.66
		102	1936.7
		102.5	1946.75
		103	1956.81
		103.5	1966.87
		104	1976.94
		104.5	1987.01
		105	1997.09
		105.5	2007.17
		106	2017.26
		106.5	2027.36
		107	2037.46
		107.5	2047.57
		108	2057.68
		108.5	2067.8
		109	2077.92
		109.5	2088.05
		110	2098.18
		110.5	2108.33
		111	2118.47
		111.5	2128.62
		112	2138.78
		112.5	2148.95
		113	2159.12
		113.5	2169.29
		114	2179.47
		114.5	2189.66
		115	2199.85
		115.5	2210.05
		116	2220.25
		116.5	2230.46
		117	2240.68
		117.5	2250.9
		118	2261.12
		118.5	2271.36
		119	2281.59
		119.5	2291.84
		120	2302.09
		120.5	2312.34
		121	2322.61
		121.5	2332.87
		122	2343.14
		122.5	2353.42
		123	2363.71
		123.5	2374
		124	2384.29
		124.5	2394.6
		125	2404.9
		125.5	2415.22
		126	2425.54
		126.5	2435.86
		127	2446.19
		127.5	2456.53
		128	2466.87
		128.5	2477.22
		129	2487.57
		129.5	2497.93
		130	2508.3
		130.5	2518.67
		131	2529.04
		131.5	2539.43
		132	2549.82
		132.5	2560.21
		133	2570.61
		133.5	2581.02
		134	2591.43
		134.5	2601.85
		135	2612.27
		135.5	2622.7
		136	2633.14
		136.5	2643.58
		137	2654.03
		137.5	2664.48
		138	2674.94
		138.5	2685.4
		139	2695.87
		139.5	2706.35
		140	2716.83
		140.5	2727.32
		141	2737.82
		141.5	2748.32
		142	2758.82
		142.5	2769.34
		143	2779.85
		143.5	2790.38
		144	2800.91
		144.5	2811.44
		145	2821.98
		145.5	2832.53
		146	2843.09
		146.5	2853.65
		147	2864.21
		147.5	2874.78
		148	2885.36
		148.5	2895.94
		149	2906.53
		149.5	2917.13
		150	2927.73
		150.5	2938.34
		151	2948.95
		151.5	2959.57
		152	2970.19
		152.5	2980.82
		153	2991.46
		153.5	3002.1
		154	3012.75
		154.5	3023.41
		155	3034.07
		155.5	3044.73
		156	3055.41
		156.5	3066.09
		157	3076.77
		157.5	3087.46
		158	3098.16
		158.5	3108.86
		159	3119.57
		159.5	3130.28
		160	3141.01
		160.5	3151.73
		161	3162.47
		161.5	3173.2
		162	3183.95
		162.5	3194.7
		163	3205.46
		163.5	3216.22
		164	3226.99
		164.5	3237.77
		165	3248.55
		165.5	3259.33
		166	3270.13
		166.5	3280.93
		167	3291.73
		167.5	3302.55
		168	3313.36
		168.5	3324.19
		169	3335.02
		169.5	3345.85
		170	3356.7
		170.5	3367.54
		171	3378.4
		171.5	3389.26
		172	3400.12
		172.5	3411
		173	3421.88
		173.5	3432.76
		174	3443.65
		174.5	3454.55
		175	3465.45
		175.5	3476.36
		176	3487.28
		176.5	3498.2
		177	3509.13
		177.5	3520.06
		178	3531
		178.5	3541.95
		179	3552.9
		179.5	3563.86
		180	3574.82
		180.5	3585.79
		181	3596.77
		181.5	3607.75
		182	3618.74
		182.5	3629.74
		183	3640.74
		183.5	3651.75
		184	3662.76
		184.5	3673.78
		185	3684.81
		185.5	3695.84
		186	3706.88
		186.5	3717.93
		187	3728.98
		187.5	3740.04
		188	3751.1
		188.5	3762.17
		189	3773.25
		189.5	3784.33
		190	3795.42
		190.5	3806.51
		191	3817.61
		191.5	3828.72
		192	3839.84
		192.5	3850.96
		193	3862.08
		193.5	3873.21
		194	3884.35
		194.5	3895.5
		195	3906.65
		195.5	3917.81
		196	3928.97
		196.5	3940.14
		197	3951.32
		197.5	3962.5
		198	3973.69
		198.5	3984.89
		199	3996.09
		199.5	4007.3
		200	4018.51
		200.5	4029.73
		201	4040.96
		201.5	4052.19
		202	4063.43
		202.5	4074.68
		203	4085.93
		203.5	4097.19
		204	4108.45
		204.5	4119.72
		205	4131
		205.5	4142.28
		206	4153.57
		206.5	4164.87
		207	4176.17
		207.5	4187.48
		208	4198.8
		208.5	4210.12
		209	4221.45
		209.5	4232.78
		210	4244.12
		210.5	4255.47
		211	4266.83
		211.5	4278.19
		212	4289.55
		212.5	4300.93
		213	4312.31
		213.5	4323.69
		214	4335.08
		214.5	4346.48
		215	4357.89
		215.5	4369.3
		216	4380.72
		216.5	4392.14
		217	4403.57
		217.5	4415.01
		218	4426.45
		218.5	4437.9
		219	4449.36
		219.5	4460.82
		220	4472.29
		220.5	4483.77
		221	4495.25
		221.5	4506.74
		222	4518.24
		222.5	4529.74
		223	4541.25
		223.5	4552.76
		224	4564.28
		224.5	4575.81
		225	4587.34
		225.5	4598.88
		226	4610.43
		226.5	4621.99
		227	4633.55
		227.5	4645.11
		228	4656.69
		228.5	4668.27
		229	4679.85
		229.5	4691.44
		230	4703.04
		230.5	4714.65
		231	4726.26
		231.5	4737.88
		232	4749.51
		232.5	4761.14
		233	4772.78
		233.5	4784.42
		234	4796.07
		234.5	4807.73
		235	4819.4
		235.5	4831.07
		236	4842.75
		236.5	4854.43
		237	4866.12
		237.5	4877.82
		238	4889.52
		238.5	4901.24
		239	4912.95
		239.5	4924.68
		240	4936.41
		240.5	4948.15
		241	4959.89
		241.5	4971.64
		242	4983.4
		242.5	4995.16
		243	5006.93
		243.5	5018.71
		244	5030.49
		244.5	5042.28
		245	5054.08
		245.5	5065.88
		246	5077.69
		246.5	5089.51
		247	5101.33
		247.5	5113.16
		248	5125
		248.5	5136.84
		249	5148.69
		249.5	5160.55
		250	5172.41
		250.5	5184.28
		251	5196.16
		251.5	5208.05
		252	5219.94
		252.5	5231.83
		253	5243.74
		253.5	5255.65
		254	5267.56
		254.5	5279.49
		255	5291.42
		255.5	5303.36
		256	5315.3
		256.5	5327.25
		257	5339.21
		257.5	5351.17
		258	5363.14
		258.5	5375.12
		259	5387.11
		259.5	5399.1
		260	5411.1
		260.5	5423.1
		261	5435.11
		261.5	5447.13
		262	5459.15
		262.5	5471.19
		263	5483.23
		263.5	5495.27
		264	5507.32
		264.5	5519.38
		265	5531.45
		265.5	5543.52
		266	5555.6
		266.5	5567.69
		267	5579.78
		267.5	5591.88
		268	5603.98
		268.5	5616.1
		269	5628.22
		269.5	5640.35
		270	5652.48
		270.5	5664.62
		271	5676.77
		271.5	5688.92
		272	5701.08
		272.5	5713.25
		273	5725.43
		273.5	5737.61
		274	5749.8
		274.5	5761.99
		275	5774.2
		275.5	5786.41
		276	5798.62
		276.5	5810.84
		277	5823.07
		277.5	5835.31
		278	5847.56
		278.5	5859.81
		279	5872.06
		279.5	5884.33
		280	5896.6
		280.5	5908.88
		281	5921.16
		281.5	5933.46
		282	5945.76
		282.5	5958.06
		283	5970.37
		283.5	5982.69
		284	5995.02
		284.5	6007.36
		285	6019.7
		285.5	6032.04
		286	6044.4
		286.5	6056.76
		287	6069.13
		287.5	6081.5
		288	6093.89
		288.5	6106.28
		289	6118.67
		289.5	6131.08
		290	6143.49
		290.5	6155.91
		291	6168.33
		291.5	6180.76
		292	6193.2
		292.5	6205.65
		293	6218.1
		293.5	6230.56
		294	6243.02
		294.5	6255.5
		295	6267.98
		295.5	6280.47
		296	6292.96
		296.5	6305.46
		297	6317.97
		297.5	6330.49
		298	6343.01
		298.5	6355.54
		299	6368.08
		299.5	6380.62
		300	6393.17
		300.5	6405.73
		301	6418.3
		301.5	6430.87
		302	6443.45
		302.5	6456.04
		303	6468.63
		303.5	6481.23
		304	6493.84
		304.5	6506.46
		305	6519.08
		305.5	6531.71
		306	6544.34
		306.5	6556.99
		307	6569.64
		307.5	6582.3
		308	6594.96
		308.5	6607.63
		309	6620.31
		309.5	6633
		310	6645.69
		310.5	6658.39
		311	6671.1
		311.5	6683.82
		312	6696.54
		312.5	6709.27
		313	6722.01
		313.5	6734.75
		314	6747.5
		314.5	6760.26
		315	6773.03
		315.5	6785.8
		316	6798.58
		316.5	6811.37
		317	6824.16
		317.5	6836.96
		318	6849.77
		318.5	6862.59
		319	6875.41
		319.5	6888.24
		320	6901.08
		320.5	6913.92
		321	6926.77
		321.5	6939.63
		322	6952.5
		322.5	6965.38
		323	6978.26
		323.5	6991.14
		324	7004.04
		324.5	7016.94
		325	7029.85
		325.5	7042.77
		326	7055.7
		326.5	7068.63
		327	7081.57
		327.5	7094.52
		328	7107.47
		328.5	7120.43
		329	7133.4
		329.5	7146.38
		330	7159.36
		330.5	7172.35
		331	7185.35
		331.5	7198.35
		332	7211.37
		332.5	7224.39
		333	7237.41
		333.5	7250.45
		334	7263.49
		334.5	7276.54
		335	7289.6
		335.5	7302.66
		336	7315.73
		336.5	7328.81
		337	7341.9
		337.5	7354.99
		338	7368.09
		338.5	7381.2
		339	7394.32
		339.5	7407.44
		340	7420.57
		340.5	7433.71
		341	7446.86
		341.5	7460.01
		342	7473.17
		342.5	7486.34
		343	7499.51
		343.5	7512.7
		344	7525.89
		344.5	7539.08
		345	7552.29
		345.5	7565.5
		346	7578.72
		346.5	7591.95
		347	7605.19
		347.5	7618.43
		348	7631.68
		348.5	7644.94
		349	7658.2
		349.5	7671.47
		350	7684.75
		350.5	7698.04
		351	7711.33
		351.5	7724.64
		352	7737.95
		352.5	7751.26
		353	7764.59
		353.5	7777.92
		354	7791.26
		354.5	7804.61
		355	7817.96
		355.5	7831.33
		356	7844.7
		356.5	7858.08
		357	7871.46
		357.5	7884.85
		358	7898.25
		358.5	7911.66
		359	7925.08
		359.5	7938.5
		360	7951.93
		360.5	7965.37
		361	7978.82
		361.5	7992.27
		362	8005.73
		362.5	8019.2
		363	8032.68
		363.5	8046.16
		364	8059.65
		364.5	8073.15
		365	8086.66
		365.5	8100.17
		366	8113.69
		366.5	8127.22
		367	8140.76
		367.5	8154.31
		368	8167.86
		368.5	8181.42
		369	8194.99
		369.5	8208.56
		370	8222.15
		370.5	8235.74
		371	8249.34
		371.5	8262.94
		372	8276.56
		372.5	8290.18
		373	8303.81
		373.5	8317.45
		374	8331.09
		374.5	8344.74
		375	8358.4
		375.5	8372.07
		376	8385.75
		376.5	8399.43
		377	8413.12
		377.5	8426.82
		378	8440.53
		378.5	8454.24
		379	8467.96
		379.5	8481.69
		380	8495.43
		380.5	8509.18
		381	8522.93
		381.5	8536.69
		382	8550.46
		382.5	8564.24
		383	8578.02
		383.5	8591.81
		384	8605.61
		384.5	8619.42
		385	8633.24
		385.5	8647.06
		386	8660.89
		386.5	8674.73
		387	8688.58
		387.5	8702.43
		388	8716.3
		388.5	8730.17
		389	8744.04
		389.5	8757.93
		390	8771.82
		390.5	8785.73
		391	8799.64
		391.5	8813.55
		392	8827.48
		392.5	8841.41
		393	8855.35
		393.5	8869.3
		394	8883.26
		394.5	8897.22
		395	8911.2
		395.5	8925.18
		396	8939.17
		396.5	8953.16
		397	8967.17
		397.5	8981.18
		398	8995.2
		398.5	9009.23
		399	9023.26
		399.5	9037.31
		400	9051.36
		400.5	9065.42
		401	9079.49
		401.5	9093.56
		402	9107.65
		402.5	9121.74
		403	9135.84
		403.5	9149.94
		404	9164.06
		404.5	9178.18
		405	9192.32
		405.5	9206.46
		406	9220.6
		406.5	9234.76
		407	9248.92
		407.5	9263.09
		408	9277.27
		408.5	9291.46
		409	9305.66
		409.5	9319.86
		410	9334.07
		410.5	9348.29
		411	9362.52
		411.5	9376.76
		412	9391
		412.5	9405.25
		413	9419.51
		413.5	9433.78
		414	9448.06
		414.5	9462.34
		415	9476.63
		415.5	9490.93
		416	9505.24
		416.5	9519.56
		417	9533.88
		417.5	9548.22
		418	9562.56
		418.5	9576.91
		419	9591.26
		419.5	9605.63
		420	9620
		420.5	9634.38
		421	9648.77
		421.5	9663.17
		422	9677.58
		422.5	9691.99
		423	9706.41
		423.5	9720.84
		424	9735.28
		424.5	9749.73
		425	9764.19
		425.5	9778.65
		426	9793.12
		426.5	9807.6
		427	9822.09
		427.5	9836.58
		428	9851.09
		428.5	9865.6
		429	9880.12
		429.5	9894.65
		430	9909.19
		430.5	9923.73
		431	9938.29
		431.5	9952.85
		432	9967.42
		432.5	9982
		433	9996.58
		433.5	10011.2
		434	10025.8
		434.5	10040.4
		435	10055
		435.5	10069.6
		436	10084.3
		436.5	10098.9
		437	10113.6
		437.5	10128.2
		438	10142.9
		438.5	10157.6
		439	10172.3
		439.5	10187
		440	10201.7
		440.5	10216.4
		441	10231.1
		441.5	10245.8
		442	10260.6
		442.5	10275.3
		443	10290.1
		443.5	10304.8
		444	10319.6
		444.5	10334.4
		445	10349.1
		445.5	10363.9
		446	10378.7
		446.5	10393.6
		447	10408.4
		447.5	10423.2
		448	10438
		448.5	10452.9
		449	10467.7
		449.5	10482.6
		450	10497.5
		450.5	10512.3
		451	10527.2
		451.5	10542.1
		452	10557
		452.5	10571.9
		453	10586.9
		453.5	10601.8
		454	10616.7
		454.5	10631.7
		455	10646.6
		455.5	10661.6
		456	10676.6
		456.5	10691.5
		457	10706.5
		457.5	10721.5
		458	10736.5
		458.5	10751.6
		459	10766.6
		459.5	10781.6
		460	10796.6
		460.5	10811.7
		461	10826.8
		461.5	10841.8
		462	10856.9
		462.5	10872
		463	10887.1
		463.5	10902.2
		464	10917.3
		464.5	10932.4
		465	10947.5
		465.5	10962.6
		466	10977.8
		466.5	10992.9
		467	11008.1
		467.5	11023.3
		468	11038.4
		468.5	11053.6
		469	11068.8
		469.5	11084
		470	11099.2
		470.5	11114.5
		471	11129.7
		471.5	11144.9
		472	11160.2
		472.5	11175.4
		473	11190.7
		473.5	11206
		474	11221.2
		474.5	11236.5
		475	11251.8
		475.5	11267.1
		476	11282.4
		476.5	11297.8
		477	11313.1
		477.5	11328.4
		478	11343.8
		478.5	11359.1
		479	11374.5
		479.5	11389.9
		480	11405.3
		480.5	11420.7
		481	11436.1
		481.5	11451.5
		482	11466.9
		482.5	11482.3
		483	11497.8
		483.5	11513.2
		484	11528.7
		484.5	11544.1
		485	11559.6
		485.5	11575.1
		486	11590.6
		486.5	11606.1
		487	11621.6
		487.5	11637.1
		488	11652.6
		488.5	11668.1
		489	11683.7
		489.5	11699.2
		490	11714.8
		490.5	11730.4
		491	11745.9
		491.5	11761.5
		492	11777.1
		492.5	11792.7
		493	11808.3
		493.5	11824
		494	11839.6
		494.5	11855.2
		495	11870.9
		495.5	11886.5
		496	11902.2
		496.5	11917.9
		497	11933.6
		497.5	11949.3
		498	11965
		498.5	11980.7
		499	11996.4
		499.5	12012.1
		500	12027.9
		500.5	12043.6
		501	12059.4
		501.5	12075.1
		502	12090.9
		502.5	12106.7
		503	12122.5
		503.5	12138.3
		504	12154.1
		504.5	12169.9
		505	12185.7
		505.5	12201.6
		506	12217.4
		506.5	12233.3
		507	12249.1
		507.5	12265
		508	12280.9
		508.5	12296.8
		509	12312.7
		509.5	12328.6
		510	12344.5
		510.5	12360.4
		511	12376.3
		511.5	12392.3
		512	12408.2
		512.5	12424.2
		513	12440.2
		513.5	12456.2
		514	12472.1
		514.5	12488.1
		515	12504.1
		515.5	12520.2
		516	12536.2
		516.5	12552.2
		517	12568.3
		517.5	12584.3
		518	12600.4
		518.5	12616.5
		519	12632.5
		519.5	12648.6
		520	12664.7
		520.5	12680.8
		521	12696.9
		521.5	12713.1
		522	12729.2
		522.5	12745.4
		523	12761.5
		523.5	12777.7
		524	12793.8
		524.5	12810
		525	12826.2
		525.5	12842.4
		526	12858.6
		526.5	12874.8
		527	12891.1
		527.5	12907.3
		528	12923.5
		528.5	12939.8
		529	12956.1
		529.5	12972.3
		530	12988.6
		530.5	13004.9
		531	13021.2
		531.5	13037.5
		532	13053.8
		532.5	13070.2
		533	13086.5
		533.5	13102.9
		534	13119.2
		534.5	13135.6
		535	13152
		535.5	13168.3
		536	13184.7
		536.5	13201.1
		537	13217.6
		537.5	13234
		538	13250.4
		538.5	13266.8
		539	13283.3
		539.5	13299.8
		540	13316.2
		540.5	13332.7
		541	13349.2
		541.5	13365.7
		542	13382.2
		542.5	13398.7
		543	13415.2
		543.5	13431.8
		544	13448.3
		544.5	13464.9
		545	13481.4
		545.5	13498
		546	13514.6
		546.5	13531.2
		547	13547.8
		547.5	13564.4
		548	13581
		548.5	13597.6
		549	13614.3
		549.5	13630.9
		550	13647.6
		550.5	13664.2
		551	13680.9
		551.5	13697.6
		552	13714.3
		552.5	13731
		553	13747.7
		553.5	13764.4
		554	13781.2
		554.5	13797.9
		555	13814.7
		555.5	13831.4
		556	13848.2
		556.5	13865
		557	13881.8
		557.5	13898.6
		558	13915.4
		558.5	13932.2
		559	13949
		559.5	13965.9
		560	13982.7
		560.5	13999.6
		561	14016.4
		561.5	14033.3
		562	14050.2
		562.5	14067.1
		563	14084
		563.5	14100.9
		564	14117.8
		564.5	14134.8
		565	14151.7
		565.5	14168.7
		566	14185.6
		566.5	14202.6
		567	14219.6
		567.5	14236.6
		568	14253.6
		568.5	14270.6
		569	14287.6
		569.5	14304.6
		570	14321.7
		570.5	14338.7
		571	14355.8
		571.5	14372.8
		572	14389.9
		572.5	14407
		573	14424.1
		573.5	14441.2
		574	14458.3
		574.5	14475.5
		575	14492.6
		575.5	14509.7
		576	14526.9
		576.5	14544.1
		577	14561.2
		577.5	14578.4
		578	14595.6
		578.5	14612.8
		579	14630
		579.5	14647.3
		580	14664.5
		580.5	14681.8
		581	14699
		581.5	14716.3
		582	14733.5
		582.5	14750.8
		583	14768.1
		583.5	14785.4
		584	14802.7
		584.5	14820.1
		585	14837.4
		585.5	14854.7
		586	14872.1
		586.5	14889.5
		587	14906.8
		587.5	14924.2
		588	14941.6
		588.5	14959
		589	14976.4
		589.5	14993.8
		590	15011.3
		590.5	15028.7
		591	15046.2
		591.5	15063.6
		592	15081.1
		592.5	15098.6
		593	15116.1
		593.5	15133.6
		594	15151.1
		594.5	15168.6
		595	15186.1
		595.5	15203.7
		596	15221.2
		596.5	15238.8
		597	15256.4
		597.5	15274
		598	15291.5
		598.5	15309.2
		599	15326.8
		599.5	15344.4
		600	15362
		600.5	15379.7
		601	15397.3
		601.5	15415
		602	15432.6
		602.5	15450.3
		603	15468
		603.5	15485.7
		604	15503.4
		604.5	15521.2
		605	15538.9
		605.5	15556.6
		606	15574.4
		606.5	15592.1
		607	15609.9
		607.5	15627.7
		608	15645.5
		608.5	15663.3
		609	15681.1
		609.5	15698.9
		610	15716.8
		610.5	15734.6
		611	15752.5
		611.5	15770.3
		612	15788.2
		612.5	15806.1
		613	15824
		613.5	15841.9
		614	15859.8
		614.5	15877.7
		615	15895.7
		615.5	15913.6
		616	15931.6
		616.5	15949.5
		617	15967.5
		617.5	15985.5
		618	16003.5
		618.5	16021.5
		619	16039.5
		619.5	16057.6
		620	16075.6
		620.5	16093.6
		621	16111.7
		621.5	16129.8
		622	16147.9
		622.5	16165.9
		623	16184
		623.5	16202.2
		624	16220.3
		624.5	16238.4
		625	16256.5
		625.5	16274.7
		626	16292.9
		626.5	16311
		627	16329.2
		627.5	16347.4
		628	16365.6
		628.5	16383.8
		629	16402.1
		629.5	16420.3
		630	16438.5
		630.5	16456.8
		631	16475.1
		631.5	16493.3
		632	16511.6
		632.5	16529.9
		633	16548.2
		633.5	16566.5
		634	16584.9
		634.5	16603.2
		635	16621.6
		635.5	16639.9
		636	16658.3
		636.5	16676.7
		637	16695.1
		637.5	16713.5
		638	16731.9
		638.5	16750.3
		639	16768.7
		639.5	16787.2
		640	16805.6
		640.5	16824.1
		641	16842.6
		641.5	16861.1
		642	16879.6
		642.5	16898.1
		643	16916.6
		643.5	16935.1
		644	16953.7
		644.5	16972.2
		645	16990.8
		645.5	17009.3
		646	17027.9
		646.5	17046.5
		647	17065.1
		647.5	17083.7
		648	17102.3
		648.5	17121
		649	17139.6
		649.5	17158.3
		650	17177
		650.5	17195.6
		651	17214.3
		651.5	17233
		652	17251.7
		652.5	17270.4
		653	17289.2
		653.5	17307.9
		654	17326.7
		654.5	17345.4
		655	17364.2
		655.5	17383
		656	17401.8
		656.5	17420.6
		657	17439.4
		657.5	17458.2
		658	17477.1
		658.5	17495.9
		659	17514.8
		659.5	17533.6
		660	17552.5
		660.5	17571.4
		661	17590.3
		661.5	17609.2
		662	17628.2
		662.5	17647.1
		663	17666
		663.5	17685
		664	17704
		664.5	17722.9
		665	17741.9
		665.5	17760.9
		666	17779.9
		666.5	17799
		667	17818
		667.5	17837
		668	17856.1
		668.5	17875.2
		669	17894.2
		669.5	17913.3
		670	17932.4
		670.5	17951.5
		671	17970.6
		671.5	17989.8
		672	18008.9
		672.5	18028.1
		673	18047.2
		673.5	18066.4
		674	18085.6
		674.5	18104.8
		675	18124
		675.5	18143.2
		676	18162.4
		676.5	18181.7
		677	18200.9
		677.5	18220.2
		678	18239.5
		678.5	18258.8
		679	18278.1
		679.5	18297.4
		680	18316.7
		680.5	18336
		681	18355.3
		681.5	18374.7
		682	18394.1
		682.5	18413.4
		683	18432.8
		683.5	18452.2
		684	18471.6
		684.5	18491
		685	18510.5
		685.5	18529.9
		686	18549.3
		686.5	18568.8
		687	18588.3
		687.5	18607.8
		688	18627.3
		688.5	18646.8
		689	18666.3
		689.5	18685.8
		690	18705.4
		690.5	18724.9
		691	18744.5
		691.5	18764
		692	18783.6
		692.5	18803.2
		693	18822.8
		693.5	18842.4
		694	18862.1
		694.5	18881.7
		695	18901.4
		695.5	18921
		696	18940.7
		696.5	18960.4
		697	18980.1
		697.5	18999.8
		698	19019.5
		698.5	19039.2
		699	19059
		699.5	19078.7
		700	19098.5
		700.5	19118.3
		701	19138.1
		701.5	19157.9
		702	19177.7
		702.5	19197.5
		703	19217.3
		703.5	19237.2
		704	19257
		704.5	19276.9
		705	19296.8
		705.5	19316.7
		706	19336.6
		706.5	19356.5
		707	19376.4
		707.5	19396.3
		708	19416.3
		708.5	19436.2
		709	19456.2
		709.5	19476.2
		710	19496.2
		710.5	19516.2
		711	19536.2
		711.5	19556.2
		712	19576.2
		712.5	19596.3
		713	19616.4
		713.5	19636.4
		714	19656.5
		714.5	19676.6
		715	19696.7
		715.5	19716.8
		716	19737
		716.5	19757.1
		717	19777.3
		717.5	19797.4
		718	19817.6
		718.5	19837.8
		719	19858
		719.5	19878.2
		720	19898.4
		720.5	19918.7
		721	19938.9
		721.5	19959.2
		722	19979.4
		722.5	19999.7
		723	20020
		723.5	20040.3
		724	20060.6
		724.5	20080.9
		725	20101.3
		725.5	20121.6
		726	20142
		726.5	20162.4
		727	20182.7
		727.5	20203.1
		728	20223.6
		728.5	20244
		729	20264.4
		729.5	20284.8
		730	20305.3
		730.5	20325.8
		731	20346.2
		731.5	20366.7
		732	20387.2
		732.5	20407.8
		733	20428.3
		733.5	20448.8
		734	20469.4
		734.5	20489.9
		735	20510.5
		735.5	20531.1
		736	20551.7
		736.5	20572.3
		737	20592.9
		737.5	20613.5
		738	20634.2
		738.5	20654.8
		739	20675.5
		739.5	20696.2
		740	20716.9
		740.5	20737.6
		741	20758.3
		741.5	20779
		742	20799.8
		742.5	20820.5
		743	20841.3
		743.5	20862
		744	20882.8
		744.5	20903.6
		745	20924.4
		745.5	20945.3
		746	20966.1
		746.5	20986.9
		747	21007.8
		747.5	21028.7
		748	21049.6
		748.5	21070.4
		749	21091.4
		749.5	21112.3
		750	21133.2
		750.5	21154.1
		751	21175.1
		751.5	21196.1
		752	21217
		752.5	21238
		753	21259
		753.5	21280
		754	21301.1
		754.5	21322.1
		755	21343.2
		755.5	21364.2
		756	21385.3
		756.5	21406.4
		757	21427.5
		757.5	21448.6
		758	21469.7
		758.5	21490.8
		759	21512
		759.5	21533.2
		760	21554.3
		760.5	21575.5
		761	21596.7
		761.5	21617.9
		762	21639.1
		762.5	21660.4
		763	21681.6
		763.5	21702.9
		764	21724.1
		764.5	21745.4
		765	21766.7
		765.5	21788
		766	21809.3
		766.5	21830.7
		767	21852
		767.5	21873.4
		768	21894.7
		768.5	21916.1
		769	21937.5
		769.5	21958.9
		770	21980.3
		770.5	22001.7
		771	22023.2
		771.5	22044.6
		772	22066.1
		772.5	22087.6
		773	22109.1
		773.5	22130.6
		774	22152.1
		774.5	22173.6
		775	22195.1
		775.5	22216.7
		776	22238.3
		776.5	22259.8
		777	22281.4
		777.5	22303
		778	22324.6
		778.5	22346.3
		779	22367.9
		779.5	22389.6
		780	22411.2
		780.5	22432.9
		781	22454.6
		781.5	22476.3
		782	22498
		782.5	22519.7
		783	22541.5
		783.5	22563.2
		784	22585
		784.5	22606.7
		785	22628.5
		785.5	22650.3
		786	22672.2
		786.5	22694
		787	22715.8
		787.5	22737.7
		788	22759.5
		788.5	22781.4
		789	22803.3
		789.5	22825.2
		790	22847.1
		790.5	22869
		791	22891
		791.5	22912.9
		792	22934.9
		792.5	22956.9
		793	22978.9
		793.5	23000.9
		794	23022.9
		794.5	23044.9
		795	23066.9
		795.5	23089
		796	23111.1
		796.5	23133.1
		797	23155.2
		797.5	23177.3
		798	23199.4
		798.5	23221.6
		799	23243.7
		799.5	23265.9
		800	23288
		800.5	23310.2
		801	23332.4
		801.5	23354.6
		802	23376.8
		802.5	23399.1
		803	23421.3
		803.5	23443.6
		804	23465.8
		804.5	23488.1
		805	23510.4
		805.5	23532.7
		806	23555
		806.5	23577.4
		807	23599.7
		807.5	23622.1
		808	23644.5
		808.5	23666.8
		809	23689.2
		809.5	23711.6
		810	23734.1
		810.5	23756.5
		811	23779
		811.5	23801.4
		812	23823.9
		812.5	23846.4
		813	23868.9
		813.5	23891.4
		814	23913.9
		814.5	23936.5
		815	23959
		815.5	23981.6
		816	24004.2
		816.5	24026.8
		817	24049.4
		817.5	24072
		818	24094.6
		818.5	24117.3
		819	24139.9
		819.5	24162.6
		820	24185.3
		820.5	24208
		821	24230.7
		821.5	24253.4
		822	24276.1
		822.5	24298.9
		823	24321.6
		823.5	24344.4
		824	24367.2
		824.5	24390
		825	24412.8
		825.5	24435.6
		826	24458.5
		826.5	24481.3
		827	24504.2
		827.5	24527.1
		828	24550
		828.5	24572.9
		829	24595.8
		829.5	24618.7
		830	24641.7
		830.5	24664.6
		831	24687.6
		831.5	24710.6
		832	24733.6
		832.5	24756.6
		833	24779.6
		833.5	24802.7
		834	24825.7
		834.5	24848.8
		835	24871.9
		835.5	24895
		836	24918.1
		836.5	24941.2
		837	24964.3
		837.5	24987.5
		838	25010.6
		838.5	25033.8
		839	25057
		839.5	25080.2
		840	25103.4
		840.5	25126.6
		841	25149.9
		841.5	25173.1
		842	25196.4
		842.5	25219.7
		843	25243
		843.5	25266.3
		844	25289.6
		844.5	25312.9
		845	25336.3
		845.5	25359.6
		846	25383
		846.5	25406.4
		847	25429.8
		847.5	25453.2
		848	25476.6
		848.5	25500.1
		849	25523.5
		849.5	25547
		850	25570.5
		850.5	25594
		851	25617.5
		851.5	25641
		852	25664.5
		852.5	25688.1
		853	25711.7
		853.5	25735.2
		854	25758.8
		854.5	25782.4
		855	25806
		855.5	25829.7
		856	25853.3
		856.5	25877
		857	25900.6
		857.5	25924.3
		858	25948
		858.5	25971.7
		859	25995.5
		859.5	26019.2
		860	26043
		860.5	26066.7
		861	26090.5
		861.5	26114.3
		862	26138.1
		862.5	26161.9
		863	26185.8
		863.5	26209.6
		864	26233.5
		864.5	26257.4
		865	26281.3
		865.5	26305.2
		866	26329.1
		866.5	26353
		867	26377
		867.5	26400.9
		868	26424.9
		868.5	26448.9
		869	26472.9
		869.5	26496.9
		870	26520.9
		870.5	26545
		871	26569.1
		871.5	26593.1
		872	26617.2
		872.5	26641.3
		873	26665.4
		873.5	26689.6
		874	26713.7
		874.5	26737.8
		875	26762
		875.5	26786.2
		876	26810.4
		876.5	26834.6
		877	26858.8
		877.5	26883.1
		878	26907.3
		878.5	26931.6
		879	26955.9
		879.5	26980.2
		880	27004.5
		880.5	27028.8
		881	27053.1
		881.5	27077.5
		882	27101.9
		882.5	27126.2
		883	27150.6
		883.5	27175
		884	27199.5
		884.5	27223.9
		885	27248.4
		885.5	27272.8
		886	27297.3
		886.5	27321.8
		887	27346.3
		887.5	27370.8
		888	27395.4
		888.5	27419.9
		889	27444.5
		889.5	27469.1
		890	27493.6
		890.5	27518.3
		891	27542.9
		891.5	27567.5
		892	27592.2
		892.5	27616.8
		893	27641.5
		893.5	27666.2
		894	27690.9
		894.5	27715.6
		895	27740.4
		895.5	27765.1
		896	27789.9
		896.5	27814.6
		897	27839.4
		897.5	27864.2
		898	27889.1
		898.5	27913.9
		899	27938.8
		899.5	27963.6
		900	27988.5
		900.5	28013.4
		901	28038.3
		901.5	28063.2
		902	28088.2
		902.5	28113.1
		903	28138.1
		903.5	28163.1
		904	28188
		904.5	28213.1
		905	28238.1
		905.5	28263.1
		906	28288.2
		906.5	28313.2
		907	28338.3
		907.5	28363.4
		908	28388.5
		908.5	28413.6
		909	28438.8
		909.5	28463.9
		910	28489.1
		910.5	28514.3
		911	28539.5
		911.5	28564.7
		912	28589.9
		912.5	28615.2
		913	28640.4
		913.5	28665.7
		914	28691
		914.5	28716.3
		915	28741.6
		915.5	28766.9
		916	28792.3
		916.5	28817.6
		917	28843
		917.5	28868.4
		918	28893.8
		918.5	28919.2
		919	28944.6
		919.5	28970.1
		920	28995.6
		920.5	29021
		921	29046.5
		921.5	29072
		922	29097.6
		922.5	29123.1
		923	29148.6
		923.5	29174.2
		924	29199.8
		924.5	29225.4
		925	29251
		925.5	29276.6
		926	29302.3
		926.5	29327.9
		927	29353.6
		927.5	29379.3
		928	29405
		928.5	29430.7
		929	29456.4
		929.5	29482.2
		930	29507.9
		930.5	29533.7
		931	29559.5
		931.5	29585.3
		932	29611.1
		932.5	29636.9
		933	29662.8
		933.5	29688.6
		934	29714.5
		934.5	29740.4
		935	29766.3
		935.5	29792.3
		936	29818.2
		936.5	29844.1
		937	29870.1
		937.5	29896.1
		938	29922.1
		938.5	29948.1
		939	29974.1
		939.5	30000.2
		940	30026.2
		940.5	30052.3
		941	30078.4
		941.5	30104.5
		942	30130.6
		942.5	30156.8
		943	30182.9
		943.5	30209.1
		944	30235.3
		944.5	30261.5
		945	30287.7
		945.5	30313.9
		946	30340.2
		946.5	30366.4
		947	30392.7
		947.5	30419
		948	30445.3
		948.5	30471.6
		949	30497.9
		949.5	30524.3
		950	30550.6
		950.5	30577
		951	30603.4
		951.5	30629.8
		952	30656.2
		952.5	30682.7
		953	30709.1
		953.5	30735.6
		954	30762.1
		954.5	30788.6
		955	30815.1
		955.5	30841.7
		956	30868.2
		956.5	30894.8
		957	30921.4
		957.5	30947.9
		958	30974.6
		958.5	31001.2
		959	31027.8
		959.5	31054.5
		960	31081.2
		960.5	31107.8
		961	31134.5
		961.5	31161.3
		962	31188
		962.5	31214.8
		963	31241.5
		963.5	31268.3
		964	31295.1
		964.5	31321.9
		965	31348.7
		965.5	31375.6
		966	31402.4
		966.5	31429.3
		967	31456.2
		967.5	31483.1
		968	31510
		968.5	31537
		969	31563.9
		969.5	31590.9
		970	31617.9
		970.5	31644.9
		971	31671.9
		971.5	31698.9
		972	31726
		972.5	31753
		973	31780.1
		973.5	31807.2
		974	31834.3
		974.5	31861.4
		975	31888.6
		975.5	31915.7
		976	31942.9
		976.5	31970.1
		977	31997.3
		977.5	32024.5
		978	32051.8
		978.5	32079
		979	32106.3
		979.5	32133.6
		980	32160.9
		980.5	32188.2
		981	32215.5
		981.5	32242.9
		982	32270.2
		982.5	32297.6
		983	32325
		983.5	32352.4
		984	32379.9
		984.5	32407.3
		985	32434.8
		985.5	32462.2
		986	32489.7
		986.5	32517.2
		987	32544.8
		987.5	32572.3
		988	32599.9
		988.5	32627.4
		989	32655
		989.5	32682.6
		990	32710.2
		990.5	32737.9
		991	32765.5
		991.5	32793.2
		992	32820.9
		992.5	32848.6
		993	32876.3
		993.5	32904
		994	32931.8
		994.5	32959.6
		995	32987.3
		995.5	33015.1
		996	33043
		996.5	33070.8
		997	33098.6
		997.5	33126.5
		998	33154.4
		998.5	33182.3
[truncated: 2,003 more rows]
